# Supplementary material for: Opinion formation with time-varying bounded confidence
Source: PLoS One. 2017 Mar 6;12(3):e0172982. doi: 10.1371/journal.pone.0172982 (PMC5338805; doi:10.1371/journal.pone.0172982)
Supplement: S1 Dataset — Dataset for Opinions and Confidence with Δδ = 0; Δδ = 0.0005; Δδ = 0.01; and Δδ = 0.9; and dataset of the instance of Agent117. (XLSX) [file pone.0172982.s001.xlsx]

## Sheet: 001op-opinion at condition III
0.882331	0.411205	0.179971	0.318737	0.675467	0.985181	0.610881	0.363633	0.62433	0.267302	0.908494	0.697195	0.874206	0.877364	0.57192	0.660921	0.468393	0.195126	0.149111	0.743444	0.731843	0.420279	0.693107	0.3538	0.240344	0.415174	0.543961	0.751262	0.82715	0.911782	0.758753	0.545665	0.618843	0.570973	0.153556	0.436442	0.510756	0.72453	0.665403	0.619077	0.397721	0.728853	0.612026	0.87764	0.896817	0.0479	0.663178	0.581814	0.766125	0.636461
0.854169	0.443571	0.231751	0.367949	0.674923	0.985181	0.590719	0.369545	0.612059	0.305742	0.860819	0.654263	0.801612	0.844393	0.561834	0.630688	0.48555	0.228298	0.151197	0.699193	0.72188	0.420063	0.650955	0.401099	0.264606	0.446375	0.54123	0.700916	0.8225	0.860468	0.699212	0.542303	0.606994	0.56091	0.153255	0.447574	0.510268	0.712367	0.668343	0.61984	0.433321	0.727869	0.591206	0.834329	0.86888	0.057254	0.628814	0.56887	0.762931	0.63268
0.822297	0.467289	0.286299	0.410354	0.67028	0.985181	0.57573	0.373131	0.599864	0.352245	0.812298	0.622518	0.739926	0.808532	0.554299	0.604985	0.498085	0.267599	0.149092	0.661785	0.704422	0.420349	0.619813	0.435827	0.295937	0.469233	0.539096	0.65668	0.8149	0.806928	0.655244	0.539701	0.593866	0.553374	0.153635	0.465878	0.509221	0.693196	0.666998	0.6114	0.459394	0.72695	0.575712	0.789824	0.838301	0.070746	0.60336	0.559197	0.753877	0.620808
0.787779	0.484536	0.342998	0.442331	0.662147	0.985181	0.564451	0.375518	0.589047	0.395054	0.762906	0.598904	0.687119	0.770179	0.548531	0.585842	0.507106	0.311906	0.150541	0.629026	0.680575	0.422401	0.596676	0.461194	0.332416	0.485849	0.537305	0.623886	0.80788	0.75333	0.62266	0.537579	0.580298	0.547617	0.151703	0.485381	0.510504	0.669739	0.663895	0.59996	0.478376	0.725656	0.564068	0.742672	0.804758	0.092877	0.584398	0.551862	0.740405	0.607712
0.751857	0.496846	0.390488	0.465455	0.647808	0.985181	0.555722	0.383734	0.576618	0.429177	0.715193	0.581097	0.646045	0.730742	0.543888	0.571353	0.513361	0.358705	0.156054	0.603189	0.655689	0.429095	0.579276	0.479512	0.371879	0.497713	0.535611	0.599364	0.798805	0.704368	0.598309	0.535659	0.568362	0.543025	0.155377	0.500828	0.513292	0.644467	0.657092	0.588991	0.491996	0.72606	0.555128	0.696829	0.771837	0.107619	0.570065	0.546094	0.725882	0.596067
0.714382	0.505424	0.425973	0.482353	0.630683	0.985181	0.548783	0.392766	0.565371	0.454446	0.675319	0.567472	0.61529	0.691856	0.53998	0.560195	0.517481	0.398271	0.167796	0.583675	0.630552	0.438167	0.565996	0.492532	0.40817	0.505972	0.533884	0.580827	0.783221	0.666144	0.57992	0.533786	0.55848	0.539189	0.156586	0.510151	0.516631	0.62222	0.648433	0.579763	0.501562	0.724	0.548067	0.660392	0.737106	0.122299	0.559036	0.541374	0.710839	0.585287
0.676343	0.511232	0.452368	0.494275	0.611975	0.985181	0.543148	0.402633	0.555965	0.473288	0.643792	0.556916	0.592121	0.6567	0.536597	0.551476	0.520014	0.430465	0.175505	0.568793	0.61005	0.449506	0.555727	0.501631	0.437557	0.511555	0.532112	0.566677	0.776504	0.635083	0.565912	0.531942	0.550122	0.535901	0.154041	0.516675	0.521016	0.603786	0.63711	0.570631	0.508135	0.720405	0.542388	0.632454	0.701415	0.136503	0.550436	0.537423	0.695521	0.574622
0.644056	0.514992	0.471269	0.502528	0.59636	0.985181	0.538478	0.408583	0.547921	0.486629	0.617496	0.548614	0.574534	0.628475	0.533594	0.544544	0.52137	0.454309	0.18268	0.557316	0.59387	0.463194	0.547669	0.507834	0.458952	0.515161	0.530301	0.555752	0.767429	0.610093	0.555106	0.530091	0.543475	0.532991	0.157459	0.521507	0.524396	0.588034	0.623798	0.561974	0.512495	0.715001	0.537716	0.608605	0.666031	0.150201	0.543616	0.534027	0.677792	0.565384
0.618202	0.517234	0.484646	0.50807	0.582844	0.985181	0.53451	0.412954	0.541466	0.495916	0.596541	0.54197	0.561052	0.605626	0.530864	0.538922	0.521852	0.472082	0.191603	0.548343	0.579464	0.478069	0.541225	0.511892	0.475512	0.517302	0.528451	0.547191	0.756712	0.589225	0.546642	0.528222	0.538074	0.530344	0.155373	0.524198	0.527406	0.575093	0.607797	0.554947	0.51519	0.716459	0.533771	0.58933	0.635013	0.163068	0.538093	0.531028	0.656205	0.557378
0.596869	0.518335	0.493936	0.511596	0.571189	0.985181	0.531038	0.417805	0.535734	0.5022	0.57905	0.536528	0.550576	0.587511	0.528314	0.534242	0.521668	0.484618	0.199658	0.541192	0.568173	0.490271	0.53594	0.514339	0.487153	0.518332	0.526543	0.54034	0.747701	0.572454	0.539877	0.526313	0.533565	0.527864	0.157585	0.525601	0.528592	0.564888	0.591038	0.548223	0.51665	0.719272	0.530341	0.57356	0.609523	0.172311	0.533504	0.528297	0.63175	0.549937
0.580428	0.518569	0.500191	0.513612	0.561461	0.985181	0.527904	0.424198	0.53094	0.506252	0.56476	0.531947	0.54229	0.57346	0.525871	0.530231	0.520968	0.493276	0.206979	0.535357	0.559161	0.499748	0.53148	0.515574	0.495752	0.51852	0.524566	0.534725	0.736467	0.558539	0.534329	0.524341	0.529677	0.525472	0.161818	0.526013	0.528511	0.556129	0.576318	0.542645	0.517167	0.72381	0.527259	0.56023	0.589558	0.181737	0.529574	0.525737	0.60781	0.543842
0.567606	0.518176	0.504225	0.514528	0.553594	0.985181	0.525033	0.431961	0.526848	0.508671	0.552853	0.528014	0.535628	0.561901	0.523516	0.526722	0.519897	0.49909	0.213912	0.530502	0.551332	0.506652	0.527638	0.515924	0.50151	0.518097	0.522549	0.530027	0.73498	0.547114	0.529703	0.522348	0.526274	0.523171	0.161818	0.525009	0.528097	0.548759	0.564133	0.536887	0.517004	0.726361	0.52444	0.549388	0.574167	0.192601	0.526139	0.52331	0.588479	0.538757
0.557001	0.517336	0.506638	0.514649	0.547126	0.985181	0.522369	0.441264	0.523288	0.509903	0.543035	0.524571	0.530175	0.552486	0.52124	0.523596	0.518567	0.502822	0.216252	0.526379	0.544665	0.511347	0.524258	0.515632	0.505194	0.517233	0.520511	0.526016	0.733986	0.538151	0.525751	0.520335	0.523222	0.520932	0.161818	0.52293	0.527128	0.542189	0.553952	0.53164	0.516343	0.728118	0.52182	0.540358	0.562164	0.200726	0.523065	0.520979	0.572983	0.532966
0.54855	0.516144	0.507839	0.514165	0.541697	0.985181	0.519835	0.451014	0.520094	0.510237	0.53523	0.521465	0.525591	0.544392	0.518996	0.520727	0.517021	0.504999	0.218622	0.522774	0.539128	0.514147	0.5212	0.514848	0.50733	0.516027	0.518439	0.522491	0.733322	0.530983	0.522275	0.518286	0.520409	0.518717	0.161818	0.520812	0.52575	0.53673	0.545771	0.526735	0.515296	0.729329	0.519329	0.533141	0.552663	0.206897	0.520239	0.518701	0.560631	0.527675
0.541447	0.514709	0.50816	0.513248	0.536649	0.985181	0.517411	0.463769	0.517189	0.509928	0.528321	0.518626	0.521662	0.537839	0.516794	0.518064	0.515332	0.506048	0.220702	0.519568	0.533937	0.515568	0.518395	0.513718	0.508344	0.514584	0.51636	0.519342	0.73288	0.525151	0.519165	0.516228	0.517353	0.516536	0.161818	0.518237	0.524086	0.531805	0.538841	0.522569	0.513977	0.730163	0.516946	0.526671	0.544615	0.21299	0.517612	0.516476	0.550678	0.52323
0.535688	0.513171	0.507914	0.512092	0.5324	0.985181	0.515147	0.477363	0.514571	0.509222	0.522757	0.516058	0.518293	0.531783	0.514698	0.515628	0.513614	0.506343	0.222689	0.516732	0.529602	0.515701	0.515854	0.512409	0.508609	0.513046	0.514352	0.516547	0.732585	0.520381	0.516402	0.514239	0.514628	0.514458	0.161818	0.515864	0.52194	0.527265	0.533109	0.519026	0.512537	0.730737	0.514721	0.521437	0.538168	0.217635	0.515207	0.514369	0.541487	0.519484
0.53043	0.511567	0.507258	0.510769	0.528769	0.985181	0.513009	0.487058	0.512163	0.508222	0.518181	0.51369	0.515334	0.525843	0.512676	0.513358	0.511872	0.506081	0.224117	0.514166	0.525594	0.515285	0.513505	0.510968	0.508322	0.511435	0.512395	0.51401	0.732389	0.516391	0.513891	0.512299	0.512144	0.512451	0.161818	0.513637	0.519846	0.52245	0.528063	0.515939	0.511003	0.731133	0.512608	0.517109	0.532915	0.220809	0.512961	0.512342	0.534204	0.516249
0.526052	0.509908	0.506295	0.509316	0.525587	0.985181	0.510958	0.493687	0.509906	0.507001	0.514329	0.511462	0.512672	0.520554	0.510706	0.511204	0.510108	0.505403	0.225185	0.511794	0.522138	0.514461	0.511294	0.509425	0.507624	0.509766	0.510472	0.51166	0.732258	0.512969	0.511562	0.510389	0.509833	0.510494	0.161818	0.511512	0.517786	0.517994	0.523829	0.513184	0.509396	0.731405	0.510575	0.513444	0.528538	0.223024	0.51083	0.510372	0.528324	0.513387
0.522327	0.50821	0.505107	0.50777	0.522737	0.985181	0.508971	0.498057	0.507762	0.505619	0.511011	0.509342	0.510232	0.516175	0.508776	0.509139	0.50833	0.504424	0.226019	0.509568	0.517737	0.513334	0.509184	0.507808	0.506623	0.508056	0.508574	0.509448	0.732172	0.509968	0.509366	0.508502	0.507649	0.508572	0.161818	0.509462	0.515749	0.514227	0.520191	0.510672	0.507736	0.731592	0.5086	0.510267	0.524545	0.22461	0.508782	0.508443	0.523476	0.510798
0.518773	0.506477	0.503748	0.506148	0.520136	0.985181	0.507026	0.500768	0.505696	0.504115	0.508081	0.507295	0.507949	0.51246	0.506871	0.507134	0.506536	0.503215	0.226425	0.507443	0.513592	0.511991	0.507145	0.506131	0.504815	0.506311	0.506691	0.507333	0.732114	0.507271	0.507264	0.506628	0.505555	0.506673	0.161818	0.507463	0.513736	0.510965	0.517	0.508335	0.506031	0.73172	0.506664	0.507444	0.521093	0.225504	0.506791	0.50654	0.519395	0.508405
0.515658	0.504722	0.502266	0.504475	0.517722	0.985181	0.505115	0.502259	0.503693	0.502525	0.505442	0.505307	0.505788	0.50924	0.504987	0.505177	0.504735	0.501844	0.226555	0.505399	0.510056	0.510495	0.505165	0.504418	0.503003	0.504546	0.504825	0.505297	0.732076	0.504805	0.505238	0.50477	0.503533	0.504796	0.161818	0.505509	0.511747	0.50808	0.514142	0.505554	0.504298	0.731809	0.50476	0.504887	0.51805	0.225948	0.504848	0.504661	0.515882	0.506161
0.511145	0.502956	0.5007	0.502769	0.51545	0.985181	0.503234	0.502855	0.50174	0.500877	0.503022	0.503368	0.503721	0.506389	0.503125	0.503262	0.502934	0.500357	0.226511	0.503418	0.506972	0.50889	0.503232	0.502682	0.501192	0.502773	0.502977	0.503323	0.732051	0.502513	0.503272	0.502927	0.501568	0.502939	0.161818	0.50359	0.509779	0.505477	0.511536	0.503032	0.502549	0.73187	0.502885	0.50253	0.514826	0.226107	0.502943	0.502804	0.512793	0.503457
0.50734	0.50118	0.499069	0.501037	0.513282	0.985181	0.501374	0.502791	0.499825	0.499185	0.500762	0.501464	0.501723	0.503809	0.501278	0.501375	0.501132	0.498785	0.226362	0.501483	0.504221	0.507203	0.501333	0.500927	0.499382	0.500991	0.50114	0.501393	0.732034	0.500348	0.501349	0.501095	0.499645	0.501097	0.161818	0.501698	0.507824	0.50308	0.509111	0.500699	0.500787	0.731911	0.501031	0.500318	0.51196	0.22609	0.501067	0.500963	0.510014	0.50099
0.504062	0.499401	0.497395	0.499291	0.511193	0.985181	0.499533	0.502243	0.49794	0.497465	0.498624	0.499589	0.499779	0.501432	0.499447	0.499514	0.499333	0.497153	0.226161	0.499586	0.501718	0.505459	0.499463	0.499164	0.497576	0.499208	0.499316	0.499501	0.732023	0.498281	0.499462	0.499275	0.497755	0.49927	0.161818	0.499829	0.505884	0.500839	0.506825	0.498509	0.49902	0.73194	0.499195	0.498218	0.509363	0.225974	0.499215	0.499137	0.507468	0.498703
0.501177	0.497624	0.495694	0.497538	0.509169	0.985181	0.497711	0.501345	0.496084	0.49573	0.496582	0.497742	0.497881	0.49921	0.497631	0.497677	0.497541	0.495484	0.225911	0.497723	0.499404	0.50368	0.49762	0.497399	0.495777	0.497428	0.497506	0.497641	0.732016	0.496291	0.497606	0.497468	0.495896	0.497458	0.161818	0.497415	0.503959	0.498718	0.504645	0.496428	0.497251	0.73196	0.497376	0.496204	0.506968	0.22578	0.497385	0.497325	0.505097	0.49655
0.498581	0.495849	0.493973	0.495781	0.507193	0.985181	0.495903	0.500189	0.494249	0.493985	0.49461	0.495915	0.496016	0.497103	0.495827	0.495857	0.495756	0.493786	0.225621	0.495884	0.497229	0.501875	0.495796	0.495633	0.493985	0.495651	0.495707	0.495806	0.732011	0.494358	0.495773	0.495671	0.49406	0.495657	0.161818	0.495171	0.502047	0.496685	0.502545	0.49443	0.495484	0.731973	0.495572	0.494254	0.504429	0.225525	0.495572	0.495526	0.502856	0.494499
0.496203	0.494081	0.492244	0.494026	0.50451	0.985181	0.494109	0.498847	0.492432	0.492234	0.492692	0.494106	0.49418	0.495084	0.494036	0.494054	0.493978	0.492071	0.2253	0.494067	0.49516	0.500054	0.49399	0.49387	0.492201	0.493879	0.49392	0.493991	0.732008	0.49247	0.493961	0.493886	0.492243	0.493869	0.161818	0.493054	0.500148	0.494721	0.500508	0.492494	0.493721	0.731982	0.493781	0.492354	0.502084	0.225227	0.493775	0.49374	0.500716	0.492525
0.493979	0.492311	0.4905	0.492265	0.502049	0.985181	0.49232	0.497361	0.490625	0.490475	0.490811	0.492306	0.49236	0.492566	0.492248	0.492258	0.4922	0.490338	0.224959	0.49226	0.493162	0.498216	0.492192	0.492103	0.490417	0.492106	0.492135	0.492186	0.732006	0.49061	0.492157	0.492102	0.490435	0.492083	0.161818	0.491025	0.498253	0.492245	0.49851	0.490598	0.491953	0.731989	0.491993	0.490485	0.498204	0.2249	0.491981	0.491953	0.49864	0.4906
0.491869	0.490541	0.488748	0.490502	0.499756	0.985181	0.490536	0.495773	0.488826	0.488712	0.488958	0.490515	0.490553	0.490245	0.490466	0.490469	0.490425	0.488594	0.224604	0.490464	0.491221	0.496367	0.490402	0.490336	0.488636	0.490335	0.490355	0.490391	0.732005	0.488773	0.490364	0.490323	0.488637	0.490303	0.161818	0.489064	0.496362	0.489955	0.496544	0.488735	0.490186	0.731993	0.490212	0.488641	0.494878	0.224555	0.490195	0.490173	0.496618	0.488716
0.48984	0.488765	0.486984	0.488732	0.497291	0.985181	0.488751	0.494113	0.487028	0.48694	0.487119	0.488723	0.48875	0.488062	0.488681	0.48868	0.488645	0.486836	0.223968	0.488669	0.489314	0.494515	0.488611	0.488562	0.48685	0.488558	0.488571	0.488597	0.732004	0.486945	0.488571	0.488541	0.486838	0.488519	0.161818	0.487146	0.494479	0.487795	0.494606	0.486889	0.488413	0.731996	0.488428	0.48681	0.491952	0.223916	0.488408	0.48839	0.494639	0.486855
0.487875	0.486993	0.485218	0.486963	0.494999	0.985181	0.486971	0.492405	0.485237	0.485169	0.485298	0.486938	0.486958	0.485988	0.486902	0.486898	0.48687	0.485075	0.223203	0.486882	0.486893	0.492665	0.486826	0.48679	0.485068	0.486784	0.486792	0.48681	0.732004	0.485133	0.486784	0.486762	0.485046	0.48674	0.161818	0.485266	0.492606	0.485737	0.492692	0.485063	0.486642	0.731998	0.486648	0.484995	0.489328	0.223145	0.486627	0.486612	0.492696	0.485018
0.485962	0.485225	0.483454	0.485198	0.491199	0.985181	0.485194	0.490659	0.483451	0.483397	0.48349	0.485159	0.485172	0.483994	0.485126	0.485119	0.485097	0.483311	0.222383	0.4851	0.484642	0.490815	0.485047	0.48502	0.483288	0.485012	0.485017	0.485028	0.732003	0.483331	0.485004	0.484987	0.48326	0.484965	0.161818	0.483415	0.49074	0.483755	0.490797	0.483252	0.484872	0.732	0.484873	0.483191	0.486925	0.22232	0.48485	0.484838	0.490778	0.483198
0.483542	0.483459	0.481689	0.483434	0.487931	0.985181	0.483423	0.488888	0.48167	0.481627	0.481694	0.483385	0.483394	0.48206	0.483355	0.483346	0.483328	0.481547	0.221555	0.483324	0.48252	0.488968	0.483273	0.483253	0.481513	0.483244	0.483246	0.483253	0.732003	0.481539	0.483229	0.483217	0.48148	0.483194	0.161818	0.481587	0.48888	0.48183	0.488915	0.481453	0.483107	0.732001	0.483103	0.481399	0.484689	0.221489	0.483079	0.483068	0.488424	0.481394
0.4813	0.481701	0.47993	0.481677	0.485063	0.985181	0.481662	0.487104	0.479901	0.479865	0.479913	0.481621	0.481627	0.480178	0.481594	0.481584	0.481569	0.47979	0.220749	0.48156	0.4805	0.487127	0.481511	0.481496	0.479748	0.481485	0.481486	0.48149	0.732003	0.479762	0.481466	0.481457	0.479711	0.481434	0.161818	0.479783	0.487031	0.479956	0.48705	0.479672	0.48135	0.732001	0.481344	0.479621	0.482581	0.220681	0.481319	0.48131	0.487525	0.47961
0.479198	0.479956	0.478183	0.479934	0.482496	0.985181	0.479915	0.485317	0.478147	0.478117	0.478151	0.479874	0.479877	0.478341	0.479848	0.479837	0.479824	0.478046	0.219983	0.479812	0.478562	0.485299	0.479764	0.479753	0.477998	0.479742	0.479741	0.479743	0.732003	0.478003	0.479719	0.479712	0.477958	0.479689	0.161818	0.478005	0.485197	0.478125	0.485204	0.477909	0.479608	0.732002	0.479599	0.477862	0.480577	0.219914	0.479575	0.479566	0.486404	0.477846
0.477204	0.478226	0.47645	0.478205	0.480157	0.985181	0.478185	0.483533	0.47641	0.476384	0.476407	0.478143	0.478144	0.476543	0.478118	0.478107	0.478096	0.476315	0.219266	0.478081	0.476689	0.483485	0.478034	0.478026	0.476264	0.478014	0.478012	0.478012	0.732003	0.476262	0.477989	0.477984	0.476223	0.477961	0.161818	0.47625	0.482932	0.476332	0.483377	0.476166	0.477882	0.732002	0.477871	0.476122	0.478652	0.219199	0.477847	0.477839	0.485123	0.476101
0.475295	0.476513	0.474734	0.476493	0.477991	0.985181	0.476473	0.481756	0.474691	0.474668	0.474684	0.47643	0.47643	0.474779	0.476406	0.476394	0.476384	0.474602	0.218603	0.476368	0.47487	0.481243	0.476322	0.476315	0.474547	0.476303	0.4763	0.476299	0.732003	0.47454	0.476276	0.476272	0.474504	0.476249	0.161818	0.474518	0.480805	0.474571	0.481125	0.474442	0.476171	0.732002	0.476159	0.474399	0.476791	0.218539	0.476135	0.476128	0.483445	0.474376
0.473453	0.474817	0.473033	0.474797	0.475957	0.985181	0.474777	0.479988	0.472989	0.472969	0.472978	0.474734	0.474733	0.473045	0.474711	0.474699	0.47469	0.472904	0.217995	0.474673	0.473096	0.479137	0.474626	0.474621	0.472847	0.474609	0.474606	0.474604	0.732003	0.472837	0.474581	0.474578	0.472803	0.474555	0.161818	0.472807	0.478783	0.47284	0.479012	0.472738	0.474478	0.732002	0.474466	0.472697	0.474984	0.217934	0.474442	0.474435	0.481765	0.472671
0.471664	0.473137	0.471349	0.473118	0.474024	0.985181	0.473098	0.477793	0.471303	0.471284	0.47129	0.473053	0.473052	0.471334	0.473031	0.473019	0.473011	0.471221	0.217442	0.472993	0.471356	0.477132	0.472947	0.472943	0.471163	0.472931	0.472927	0.472924	0.732003	0.471151	0.472902	0.4729	0.471119	0.472877	0.161818	0.471115	0.476841	0.471133	0.477003	0.471051	0.472802	0.732002	0.472788	0.471011	0.472694	0.217384	0.472764	0.472758	0.478205	0.470981
0.469918	0.471473	0.46968	0.471454	0.472169	0.985181	0.471434	0.475727	0.469633	0.469616	0.469618	0.47139	0.471388	0.469647	0.471368	0.471356	0.471348	0.469554	0.216939	0.471329	0.469648	0.475208	0.471285	0.471281	0.469495	0.471269	0.471265	0.471262	0.732003	0.469481	0.47124	0.471238	0.469451	0.471215	0.161818	0.469442	0.474683	0.469448	0.475076	0.469381	0.471141	0.732002	0.471127	0.469343	0.470581	0.216886	0.471104	0.471097	0.475154	0.46931
0.468205	0.469822	0.468024	0.469803	0.470374	0.985181	0.469784	0.473758	0.467977	0.46796	0.467961	0.469739	0.469737	0.467978	0.469718	0.469705	0.469698	0.467899	0.216486	0.469679	0.467963	0.473063	0.469635	0.469632	0.46784	0.46962	0.469616	0.469612	0.732003	0.467825	0.46959	0.469589	0.467796	0.469566	0.161818	0.467783	0.472157	0.46778	0.472928	0.467724	0.469492	0.732002	0.469478	0.467686	0.468597	0.216437	0.469454	0.469448	0.472477	0.467652
0.466521	0.468185	0.466382	0.468166	0.46811	0.985181	0.468146	0.471863	0.466334	0.466318	0.466317	0.468102	0.468099	0.466325	0.468081	0.468069	0.468061	0.466258	0.216077	0.468043	0.466299	0.471041	0.467999	0.467996	0.466199	0.467984	0.46798	0.467976	0.732003	0.466183	0.467955	0.467953	0.466155	0.467931	0.161818	0.466139	0.469871	0.46613	0.470905	0.466082	0.467857	0.732003	0.467843	0.466045	0.466715	0.216032	0.46782	0.467814	0.470082	0.466011
0.464865	0.466565	0.464757	0.466546	0.466027	0.985181	0.466526	0.469754	0.464708	0.464693	0.46469	0.466481	0.466479	0.464693	0.466461	0.466449	0.466442	0.464634	0.215709	0.466423	0.464658	0.46727	0.466375	0.466374	0.46457	0.466361	0.466357	0.466353	0.732003	0.464554	0.466332	0.466331	0.464527	0.466308	0.161818	0.464509	0.467766	0.464496	0.46713	0.464451	0.466232	0.732003	0.466218	0.464414	0.464907	0.215668	0.466196	0.46619	0.467893	0.46438
0.463224	0.464952	0.463139	0.464934	0.464072	0.985181	0.464914	0.467759	0.46309	0.463075	0.463072	0.464869	0.464866	0.46307	0.464849	0.464837	0.46483	0.463017	0.215378	0.464811	0.463029	0.465459	0.464765	0.464764	0.462955	0.464751	0.464747	0.464743	0.732003	0.462938	0.464722	0.464721	0.462912	0.464699	0.161818	0.462892	0.465797	0.462876	0.465323	0.462837	0.464625	0.732003	0.464611	0.462801	0.463163	0.215341	0.464589	0.464583	0.465867	0.462768
0.461608	0.463357	0.461539	0.463339	0.462224	0.985181	0.46332	0.464035	0.461487	0.461473	0.461469	0.463272	0.463269	0.461463	0.463252	0.46324	0.463233	0.461415	0.215082	0.463215	0.461419	0.463713	0.46317	0.463169	0.461355	0.463157	0.463152	0.463148	0.732003	0.461338	0.463127	0.463127	0.461312	0.463105	0.161818	0.461291	0.463934	0.461274	0.463579	0.461238	0.463032	0.732003	0.463018	0.461202	0.461469	0.215048	0.462997	0.462991	0.463962	0.46117
0.46001	0.461777	0.459954	0.461759	0.460457	0.985181	0.46174	0.460875	0.459901	0.459887	0.459883	0.461691	0.461688	0.459875	0.461672	0.461659	0.461653	0.45983	0.214816	0.461635	0.459827	0.462018	0.461592	0.46159	0.459771	0.461578	0.461574	0.46157	0.732003	0.459754	0.461549	0.461549	0.459728	0.461527	0.161818	0.459707	0.462154	0.459688	0.461887	0.459656	0.461456	0.732003	0.461442	0.459621	0.459817	0.214786	0.461421	0.461415	0.462152	0.459589
0.458429	0.460211	0.458383	0.460193	0.458751	0.985181	0.460175	0.458135	0.45833	0.458316	0.458311	0.460125	0.460123	0.458302	0.460106	0.460094	0.460087	0.458259	0.214578	0.460069	0.458252	0.460365	0.460028	0.460027	0.458202	0.460014	0.46001	0.460006	0.732003	0.458184	0.459985	0.459985	0.458159	0.459963	0.161818	0.458138	0.460439	0.458118	0.460236	0.458089	0.459894	0.732003	0.45988	0.458054	0.458198	0.214551	0.45986	0.459854	0.459911	0.458022
0.456868	0.458661	0.456828	0.458644	0.457098	0.985181	0.458626	0.457137	0.456779	0.456766	0.456761	0.45858	0.458578	0.45675	0.458561	0.458549	0.458543	0.45671	0.214365	0.458525	0.4567	0.458751	0.458484	0.458483	0.456654	0.458471	0.458467	0.458463	0.732003	0.456636	0.458443	0.458442	0.456611	0.458421	0.161818	0.45659	0.45878	0.456569	0.458625	0.456542	0.458353	0.732003	0.458339	0.456507	0.456613	0.214341	0.458319	0.458314	0.45787	0.456477
0.45533	0.457133	0.455295	0.45663	0.455491	0.985181	0.457098	0.456011	0.455248	0.455235	0.45523	0.457055	0.457052	0.455218	0.457036	0.457024	0.457018	0.45518	0.214174	0.457	0.455167	0.457172	0.45696	0.456959	0.455125	0.456947	0.456943	0.456939	0.732003	0.455107	0.456919	0.456919	0.455083	0.456897	0.161818	0.455061	0.457167	0.45504	0.457048	0.455015	0.456831	0.732003	0.456817	0.45498	0.455058	0.214152	0.456798	0.456792	0.455978	0.45495
0.453813	0.455625	0.453781	0.454763	0.453925	0.985181	0.45559	0.454796	0.453737	0.453724	0.453719	0.455549	0.455546	0.453707	0.45553	0.455519	0.455512	0.453669	0.214004	0.455495	0.453655	0.455623	0.455456	0.455455	0.453615	0.455443	0.455439	0.455435	0.732003	0.453598	0.455415	0.455415	0.453574	0.455394	0.161818	0.453552	0.455099	0.453531	0.4555	0.453506	0.455328	0.732003	0.455314	0.453472	0.45353	0.213984	0.455295	0.45529	0.454202	0.453443
0.452319	0.454139	0.452291	0.453012	0.452395	0.985181	0.454105	0.453522	0.452248	0.452235	0.45223	0.454065	0.454062	0.452217	0.454047	0.454035	0.454029	0.452181	0.213851	0.454012	0.452166	0.453611	0.453972	0.453972	0.452127	0.45396	0.453956	0.453952	0.732003	0.45211	0.453932	0.453932	0.452086	0.453911	0.161818	0.452064	0.4532	0.452043	0.453489	0.452018	0.453845	0.732003	0.453832	0.451985	0.452027	0.213834	0.453813	0.453808	0.452517	0.451956
0.450848	0.452675	0.450822	0.451352	0.450897	0.985181	0.452642	0.451721	0.450779	0.450767	0.450762	0.452601	0.452599	0.450749	0.452583	0.452572	0.452566	0.450713	0.213715	0.452549	0.450697	0.451759	0.45251	0.452509	0.45066	0.452498	0.452493	0.452489	0.732003	0.450643	0.45247	0.45247	0.450619	0.452449	0.161818	0.450598	0.45143	0.450576	0.451638	0.450552	0.452384	0.732003	0.452371	0.450519	0.45055	0.213699	0.452352	0.452347	0.450906	0.450491
0.449403	0.451236	0.449379	0.449768	0.449433	0.985181	0.451204	0.450033	0.449337	0.449325	0.449319	0.451164	0.451161	0.449306	0.451146	0.451135	0.451129	0.449272	0.213593	0.451113	0.449255	0.450034	0.451074	0.451073	0.449219	0.451062	0.451058	0.451054	0.732003	0.449202	0.451035	0.451034	0.449179	0.451014	0.161818	0.449158	0.449768	0.449136	0.449915	0.449113	0.45095	0.732003	0.450937	0.44908	0.449103	0.213579	0.450919	0.450914	0.449361	0.449053
0.447983	0.449822	0.44796	0.448245	0.447998	0.985181	0.44979	0.448434	0.447919	0.447907	0.447901	0.449751	0.449748	0.447888	0.449733	0.449722	0.449716	0.447855	0.213484	0.4497	0.447838	0.448408	0.449662	0.449661	0.447803	0.44965	0.449646	0.449642	0.732003	0.447786	0.449623	0.449623	0.447763	0.449603	0.161818	0.447742	0.448188	0.447721	0.448292	0.447698	0.44954	0.732003	0.449527	0.447666	0.447683	0.213472	0.44951	0.449505	0.447869	0.44764
0.446588	0.448433	0.446566	0.446775	0.446593	0.985181	0.448402	0.446908	0.446526	0.446514	0.446509	0.448363	0.44836	0.446496	0.448346	0.448335	0.448329	0.446463	0.213387	0.448313	0.446446	0.446863	0.448276	0.448275	0.446412	0.448264	0.44826	0.448256	0.732003	0.446396	0.448238	0.448237	0.446373	0.448218	0.161818	0.446352	0.446678	0.446332	0.446749	0.44631	0.448156	0.732003	0.448144	0.446278	0.44629	0.213376	0.448126	0.448121	0.446423	0.446252
0.445217	0.447067	0.445196	0.445349	0.445215	0.985181	0.447036	0.445441	0.445156	0.445145	0.44514	0.446998	0.446996	0.445127	0.446981	0.44697	0.446965	0.445094	0.2133	0.446949	0.445078	0.445382	0.446913	0.446912	0.445045	0.446901	0.446897	0.446894	0.732003	0.445028	0.446875	0.446875	0.445006	0.446856	0.161818	0.444986	0.445223	0.444966	0.44527	0.444944	0.446796	0.732003	0.446783	0.444913	0.444922	0.21329	0.446766	0.446761	0.445016	0.444888
0.443872	0.445727	0.443852	0.443963	0.443864	0.985181	0.445697	0.444025	0.443813	0.443802	0.443796	0.44566	0.445657	0.443784	0.445643	0.445632	0.445627	0.443752	0.213222	0.445116	0.443734	0.443956	0.445575	0.445574	0.443702	0.445563	0.44556	0.445556	0.732003	0.443686	0.445538	0.445538	0.443665	0.445519	0.161818	0.443644	0.443816	0.443625	0.443846	0.443604	0.44546	0.732003	0.445448	0.443573	0.44358	0.213213	0.445431	0.445426	0.443645	0.443549
0.442556	0.444415	0.442536	0.442617	0.442544	0.985181	0.444386	0.442657	0.442498	0.442487	0.442482	0.44435	0.444347	0.442469	0.444333	0.444323	0.444317	0.442438	0.213153	0.443441	0.44242	0.442581	0.444266	0.444265	0.442389	0.444255	0.444251	0.444247	0.732003	0.442373	0.44423	0.444229	0.442352	0.444211	0.161818	0.442332	0.442456	0.442313	0.442474	0.442293	0.444153	0.732003	0.444141	0.442263	0.442267	0.213145	0.444125	0.44412	0.442311	0.442239
0.441267	0.443131	0.441248	0.441307	0.441253	0.985181	0.443102	0.441331	0.441211	0.4412	0.441195	0.443067	0.443064	0.441183	0.443051	0.44304	0.443035	0.441152	0.213091	0.441889	0.441134	0.44125	0.442985	0.442984	0.441104	0.442974	0.44297	0.442966	0.732003	0.441089	0.442949	0.442949	0.441068	0.442931	0.161818	0.441048	0.441137	0.441029	0.441145	0.44101	0.442875	0.732003	0.442863	0.44098	0.440983	0.213083	0.442847	0.442842	0.441012	0.440957
0.440006	0.441874	0.439987	0.44003	0.43999	0.985181	0.441846	0.440042	0.439951	0.43994	0.439936	0.441812	0.441809	0.439923	0.441796	0.441786	0.44178	0.439893	0.213035	0.440435	0.439876	0.439959	0.441731	0.44173	0.439846	0.44172	0.441717	0.441713	0.732003	0.439831	0.441696	0.441696	0.439811	0.441678	0.161818	0.439792	0.439854	0.439773	0.439856	0.439754	0.441624	0.732003	0.441612	0.439725	0.439728	0.213029	0.441596	0.441592	0.439745	0.439703
0.43877	0.440643	0.438752	0.438782	0.438752	0.985181	0.440615	0.438786	0.438716	0.438706	0.438701	0.440581	0.440579	0.438689	0.440566	0.440556	0.440551	0.43866	0.212985	0.439057	0.438643	0.438702	0.440503	0.440502	0.438614	0.440492	0.440489	0.440485	0.732003	0.438599	0.440468	0.440468	0.438579	0.440451	0.161818	0.43856	0.438604	0.438542	0.438601	0.438524	0.440397	0.732003	0.440386	0.438496	0.438497	0.21298	0.440371	0.440366	0.438506	0.438473
0.437559	0.439436	0.437541	0.437563	0.437541	0.985181	0.439409	0.43756	0.437507	0.437496	0.437492	0.439376	0.439374	0.43748	0.439361	0.439351	0.439346	0.437451	0.212941	0.437743	0.437435	0.437476	0.439299	0.439299	0.437407	0.439289	0.439285	0.439282	0.732003	0.437392	0.439266	0.439265	0.437372	0.439248	0.161818	0.437354	0.437384	0.437337	0.437378	0.437318	0.439196	0.732003	0.439185	0.437291	0.437292	0.212936	0.43917	0.439166	0.437295	0.437269
0.436373	0.438254	0.436355	0.43637	0.436354	0.985181	0.438227	0.436363	0.436322	0.436311	0.436307	0.438195	0.438192	0.436295	0.43818	0.43817	0.438165	0.436267	0.212902	0.436481	0.436251	0.436279	0.43812	0.438119	0.436223	0.43811	0.438106	0.438103	0.732003	0.436209	0.438087	0.438087	0.43619	0.43807	0.161818	0.436172	0.436192	0.436155	0.436183	0.436137	0.438019	0.732003	0.438008	0.43611	0.436111	0.212897	0.437994	0.437989	0.43611	0.436089
0.43521	0.437096	0.435193	0.435204	0.435191	0.985181	0.43707	0.435193	0.43516	0.43515	0.435146	0.437038	0.437035	0.435135	0.437023	0.437014	0.437009	0.435107	0.212866	0.435264	0.435091	0.43511	0.436965	0.436964	0.435065	0.436955	0.436951	0.436948	0.732003	0.435051	0.436932	0.436932	0.435032	0.436916	0.161818	0.435014	0.435026	0.434997	0.435016	0.43498	0.436866	0.732003	0.436855	0.434954	0.434954	0.212862	0.436841	0.436837	0.43495	0.434933
0.434072	0.435961	0.434055	0.434062	0.434052	0.985181	0.435935	0.434049	0.434023	0.434013	0.434009	0.435904	0.435902	0.433997	0.43589	0.435377	0.435876	0.43397	0.212835	0.434084	0.433955	0.433967	0.435832	0.435832	0.433929	0.435823	0.435819	0.435816	0.732003	0.433915	0.435801	0.435801	0.433897	0.435784	0.161818	0.433879	0.433886	0.433863	0.433874	0.433846	0.435736	0.732003	0.435725	0.43382	0.43382	0.212831	0.435711	0.435707	0.433814	0.4338
0.432955	0.434848	0.432939	0.432943	0.432936	0.985181	0.434823	0.432929	0.432907	0.432897	0.432893	0.434792	0.43479	0.432882	0.434778	0.433895	0.434764	0.432855	0.212806	0.432938	0.43284	0.432847	0.434722	0.434721	0.432815	0.434712	0.434709	0.434706	0.732003	0.432801	0.434691	0.434691	0.432783	0.434675	0.161818	0.432766	0.432769	0.43275	0.432757	0.432734	0.434627	0.732003	0.434617	0.432708	0.432708	0.212803	0.434603	0.434599	0.4327	0.432689
0.43186	0.433757	0.431844	0.431846	0.431841	0.985181	0.433732	0.431831	0.431813	0.431804	0.431799	0.433702	0.4337	0.431789	0.433689	0.432531	0.433674	0.431762	0.212781	0.431823	0.431748	0.431751	0.433633	0.433633	0.431723	0.433624	0.433621	0.433618	0.732003	0.43171	0.433603	0.433603	0.431692	0.433587	0.161818	0.431675	0.431675	0.43166	0.431662	0.431643	0.433541	0.732003	0.43353	0.431618	0.431618	0.212778	0.433517	0.433513	0.431609	0.431599
0.430787	0.432687	0.430771	0.430772	0.430768	0.985181	0.432663	0.430756	0.430741	0.430732	0.430728	0.432634	0.432632	0.430717	0.432621	0.43126	0.432607	0.430691	0.212759	0.430735	0.430677	0.430677	0.432567	0.432566	0.430652	0.432557	0.432554	0.432551	0.732003	0.43064	0.432537	0.432537	0.430622	0.432521	0.161818	0.430606	0.430604	0.430591	0.430591	0.430575	0.432476	0.732003	0.432466	0.43055	0.43055	0.212756	0.432453	0.432449	0.430541	0.430531
0.429734	0.431638	0.429719	0.429719	0.429716	0.985181	0.431615	0.429703	0.429689	0.42968	0.429676	0.431586	0.431584	0.429666	0.431573	0.430063	0.431559	0.42964	0.212738	0.429672	0.429627	0.429625	0.43152	0.43152	0.429603	0.431511	0.431508	0.431505	0.732003	0.42959	0.431491	0.431491	0.429573	0.431476	0.161818	0.429557	0.429554	0.429542	0.42954	0.429527	0.431431	0.732003	0.431421	0.429503	0.429502	0.215595	0.431413	0.431409	0.429497	0.429488
0.428707	0.430107	0.428691	0.42869	0.428687	0.985181	0.43059	0.428674	0.428662	0.428653	0.428649	0.430562	0.43056	0.428639	0.430549	0.428928	0.430536	0.428614	0.212859	0.428636	0.428601	0.428598	0.430498	0.430497	0.428577	0.430489	0.430486	0.430483	0.732003	0.428565	0.430469	0.430469	0.428548	0.430454	0.161818	0.428533	0.428528	0.428518	0.428515	0.428503	0.430411	0.732003	0.430401	0.428479	0.428479	0.217639	0.430395	0.430391	0.428475	0.428467
0.427701	0.428729	0.427684	0.427683	0.427681	0.985181	0.429588	0.427667	0.427656	0.427647	0.427643	0.42956	0.429049	0.427633	0.429546	0.427843	0.429534	0.427608	0.213057	0.427624	0.427596	0.427591	0.429496	0.429496	0.427573	0.429488	0.429485	0.429482	0.732003	0.427561	0.429468	0.429468	0.427544	0.429454	0.161818	0.427529	0.427523	0.427514	0.42751	0.4275	0.429411	0.732003	0.429402	0.427477	0.427476	0.219135	0.429396	0.429392	0.427473	0.427466
0.426715	0.427471	0.426699	0.426697	0.426695	0.985181	0.428606	0.426681	0.426671	0.426663	0.426659	0.428579	0.427693	0.426648	0.428565	0.426799	0.428552	0.426624	0.216212	0.426638	0.426615	0.42661	0.428519	0.428519	0.426592	0.428511	0.428508	0.428505	0.732003	0.426581	0.428492	0.428492	0.426565	0.428478	0.161818	0.42655	0.426544	0.426535	0.426531	0.426521	0.428436	0.732003	0.428426	0.426498	0.426498	0.220353	0.428421	0.428418	0.426494	0.426488
0.425761	0.426315	0.425745	0.425743	0.425742	0.985181	0.427655	0.425727	0.425718	0.42571	0.425706	0.427629	0.426466	0.425695	0.427615	0.425804	0.427603	0.425672	0.218765	0.425684	0.425665	0.42566	0.427573	0.427572	0.425643	0.427564	0.427562	0.427049	0.732003	0.425631	0.427545	0.427545	0.425615	0.427531	0.161818	0.425601	0.425594	0.425587	0.425581	0.425573	0.427491	0.732003	0.427482	0.425551	0.42555	0.221601	0.427477	0.427473	0.425547	0.425541
0.424835	0.425242	0.424819	0.424817	0.424816	0.985181	0.426733	0.424802	0.424793	0.424785	0.424781	0.426707	0.42534	0.42477	0.426694	0.424848	0.426682	0.424748	0.220882	0.424759	0.424742	0.424737	0.426654	0.426653	0.424721	0.426646	0.426643	0.425754	0.732003	0.424709	0.426627	0.426627	0.424694	0.426613	0.161818	0.424679	0.424673	0.424666	0.42466	0.424652	0.426573	0.732003	0.426564	0.424631	0.42463	0.222837	0.42656	0.426557	0.424627	0.424621
0.423936	0.424234	0.423921	0.423919	0.423918	0.985181	0.425838	0.423904	0.423895	0.423887	0.423884	0.425813	0.424295	0.423873	0.4258	0.423928	0.425788	0.423852	0.222677	0.423861	0.423846	0.423841	0.425761	0.425761	0.423826	0.425753	0.425751	0.424584	0.732003	0.423814	0.425735	0.425735	0.423799	0.425722	0.161818	0.423785	0.423779	0.423772	0.423766	0.423759	0.425683	0.732003	0.425674	0.423738	0.423738	0.224036	0.42567	0.425667	0.423734	0.423729
0.423062	0.42328	0.423048	0.423046	0.423045	0.985181	0.424968	0.423031	0.423023	0.423015	0.423012	0.424944	0.423314	0.423002	0.424419	0.423039	0.424919	0.42298	0.224225	0.422987	0.422975	0.422969	0.424893	0.424892	0.422955	0.424885	0.424882	0.423511	0.732003	0.422943	0.424867	0.424867	0.422929	0.424854	0.161818	0.422915	0.422909	0.422902	0.422896	0.422889	0.424816	0.732003	0.424808	0.422869	0.422869	0.225181	0.424804	0.424801	0.422865	0.42286
0.422211	0.42237	0.422198	0.422195	0.422194	0.985181	0.42412	0.42218	0.422173	0.422166	0.422162	0.424097	0.422384	0.422153	0.423195	0.422177	0.424072	0.42213	0.225582	0.422137	0.422126	0.42212	0.424047	0.424046	0.422106	0.424039	0.424037	0.422514	0.732003	0.422095	0.424022	0.423509	0.42208	0.424008	0.161818	0.422067	0.42206	0.422054	0.422048	0.422042	0.423972	0.732003	0.423964	0.422022	0.422022	0.226263	0.423447	0.423956	0.422018	0.422013
0.421381	0.421497	0.421368	0.421366	0.421365	0.985181	0.423294	0.421351	0.421344	0.421337	0.421334	0.423271	0.421496	0.421325	0.422091	0.421339	0.422734	0.421302	0.226785	0.421307	0.421297	0.421291	0.423221	0.42322	0.421278	0.4227	0.423211	0.421576	0.732003	0.421267	0.423196	0.422305	0.421252	0.423183	0.161818	0.421239	0.421232	0.421227	0.421221	0.421214	0.423147	0.732003	0.423139	0.421195	0.421195	0.227279	0.422244	0.423132	0.421191	0.421186
0.420571	0.420656	0.420559	0.420557	0.420556	0.985181	0.422488	0.420543	0.420536	0.420529	0.420525	0.422465	0.420645	0.420517	0.42108	0.420525	0.42155	0.420494	0.22786	0.420498	0.420489	0.420483	0.422416	0.422415	0.42047	0.421517	0.422406	0.420688	0.732003	0.420459	0.422392	0.421222	0.420444	0.422379	0.161818	0.420432	0.420426	0.42042	0.420414	0.420408	0.421829	0.732003	0.422335	0.420388	0.420388	0.228226	0.421161	0.422327	0.420384	0.420379
0.419784	0.419845	0.419772	0.419769	0.419769	0.985181	0.421703	0.419756	0.419749	0.419742	0.419739	0.421682	0.419826	0.419731	0.420145	0.419734	0.420488	0.419708	0.229002	0.419712	0.419703	0.419698	0.421633	0.421633	0.419685	0.420455	0.421624	0.419844	0.732003	0.419675	0.42161	0.420234	0.41966	0.421597	0.161818	0.419648	0.419642	0.419637	0.419631	0.419625	0.420669	0.732003	0.421554	0.419605	0.419604	0.229285	0.420174	0.421546	0.419601	0.419596
0.419019	0.419062	0.419007	0.419005	0.419004	0.985181	0.420941	0.418991	0.418985	0.418978	0.418975	0.42092	0.419039	0.418967	0.419271	0.418967	0.419521	0.418946	0.230156	0.418949	0.418941	0.418935	0.420874	0.420358	0.418922	0.419488	0.420863	0.419037	0.732003	0.418912	0.42085	0.419322	0.418898	0.420838	0.161818	0.418886	0.41888	0.418875	0.418869	0.418864	0.419631	0.732003	0.420795	0.418844	0.418843	0.230384	0.419263	0.420788	0.41884	0.418835
0.418275	0.418306	0.418264	0.418261	0.418261	0.985181	0.419685	0.418248	0.418241	0.418235	0.418232	0.419663	0.418278	0.418224	0.418447	0.418222	0.418629	0.418203	0.231287	0.418206	0.418198	0.418193	0.420134	0.419238	0.41818	0.418596	0.420124	0.418263	0.732003	0.41817	0.420111	0.41847	0.418157	0.420099	0.161818	0.418145	0.418139	0.418134	0.418129	0.418123	0.418687	0.732003	0.420057	0.418104	0.418103	0.231477	0.418413	0.420051	0.4181	0.418096
0.417552	0.417574	0.417541	0.417539	0.417538	0.985181	0.418584	0.417525	0.417519	0.417512	0.417509	0.418563	0.417543	0.417501	0.417665	0.417498	0.417796	0.417482	0.232374	0.417485	0.417477	0.417472	0.419415	0.418239	0.417459	0.417765	0.418888	0.417518	0.732003	0.417449	0.419392	0.417668	0.417436	0.419381	0.161818	0.417425	0.417419	0.417414	0.417409	0.417404	0.417817	0.732003	0.419341	0.417385	0.417385	0.232539	0.417613	0.419335	0.417382	0.417377
0.416848	0.416863	0.416838	0.416835	0.416835	0.985181	0.417603	0.416822	0.416816	0.41681	0.416807	0.417582	0.416831	0.416799	0.416919	0.416794	0.417013	0.41678	0.233408	0.416783	0.416776	0.416771	0.418717	0.417334	0.416758	0.416983	0.417809	0.4168	0.732003	0.416748	0.418694	0.416908	0.416736	0.418683	0.161818	0.416725	0.416719	0.416715	0.41671	0.416704	0.417008	0.732003	0.418127	0.416685	0.416685	0.233554	0.416854	0.418637	0.416682	0.416678
0.416162	0.416172	0.416152	0.41615	0.416149	0.985181	0.416713	0.416136	0.416131	0.416125	0.416122	0.416692	0.416139	0.416114	0.416202	0.416109	0.416269	0.416096	0.234382	0.416099	0.416092	0.416087	0.418035	0.4165	0.416075	0.41624	0.416847	0.416104	0.732003	0.416065	0.418013	0.416181	0.416053	0.418003	0.161818	0.416043	0.416037	0.416033	0.416028	0.416022	0.416245	0.732003	0.417067	0.416004	0.416003	0.234513	0.416129	0.41744	0.416	0.415996
0.415492	0.415498	0.415482	0.41548	0.415479	0.985181	0.415892	0.415467	0.415461	0.415455	0.415453	0.415872	0.415465	0.415445	0.41551	0.41544	0.415557	0.415428	0.235295	0.41543	0.415424	0.415419	0.416851	0.415721	0.415407	0.415528	0.415975	0.415427	0.732003	0.415398	0.417348	0.415482	0.415386	0.417338	0.161818	0.415376	0.415371	0.415366	0.415361	0.415356	0.415519	0.732003	0.416122	0.415338	0.415338	0.235413	0.415431	0.416395	0.415335	0.415331
0.41484	0.414844	0.41483	0.414828	0.414827	0.985181	0.41513	0.414816	0.41481	0.414804	0.414802	0.415111	0.41481	0.414795	0.414842	0.414789	0.414874	0.414778	0.236278	0.41478	0.414774	0.414769	0.415822	0.41499	0.414758	0.414847	0.415175	0.414771	0.732003	0.414749	0.416183	0.414809	0.414738	0.416692	0.161818	0.414728	0.414722	0.414718	0.414713	0.414709	0.414827	0.732003	0.415269	0.414691	0.414691	0.236391	0.41476	0.415469	0.414688	0.414684
0.414204	0.414206	0.414195	0.414193	0.414192	0.985181	0.414413	0.414181	0.414175	0.41417	0.414167	0.414395	0.414173	0.414161	0.414194	0.414154	0.414217	0.414144	0.237286	0.414147	0.41414	0.414136	0.414909	0.414297	0.414125	0.41419	0.414431	0.414133	0.732003	0.414116	0.41517	0.414159	0.414106	0.415542	0.161818	0.414095	0.41409	0.414085	0.414081	0.414076	0.414162	0.732003	0.414486	0.414059	0.414059	0.237397	0.41411	0.414632	0.414056	0.414052
0.413581	0.413581	0.413571	0.41357	0.413569	0.985181	0.41373	0.413558	0.413553	0.413547	0.413545	0.413712	0.413549	0.413538	0.413563	0.413532	0.413577	0.413523	0.23829	0.413525	0.413519	0.413515	0.414082	0.413631	0.413504	0.413552	0.413728	0.413509	0.732003	0.413496	0.41427	0.413526	0.413485	0.414541	0.161818	0.413474	0.413469	0.413465	0.413461	0.413456	0.413519	0.732003	0.413755	0.41344	0.413439	0.238399	0.413478	0.413861	0.413437	0.413433
0.41297	0.412969	0.412961	0.412959	0.412959	0.985181	0.413076	0.412948	0.412943	0.412938	0.412935	0.413058	0.412938	0.412929	0.412946	0.412922	0.412955	0.412914	0.239271	0.412916	0.41291	0.412906	0.413322	0.41299	0.412896	0.41293	0.41306	0.412898	0.732003	0.412888	0.413456	0.412908	0.412877	0.413653	0.161818	0.412866	0.412862	0.412858	0.412853	0.412849	0.412894	0.732003	0.413067	0.412833	0.412833	0.239377	0.412862	0.413143	0.41283	0.412827
0.412364	0.412363	0.412356	0.412354	0.412353	0.985181	0.412438	0.412343	0.412338	0.412333	0.412331	0.412421	0.412332	0.412324	0.412337	0.412318	0.412341	0.41231	0.240215	0.412312	0.412306	0.412302	0.412607	0.412363	0.412292	0.412317	0.412412	0.412292	0.732003	0.412284	0.412701	0.412298	0.412274	0.412844	0.161818	0.412263	0.412259	0.412255	0.41225	0.412246	0.412278	0.732003	0.412404	0.412231	0.412231	0.240319	0.412253	0.412459	0.412229	0.412225
0.411767	0.411765	0.411758	0.411756	0.411756	0.985181	0.411817	0.411746	0.411741	0.411736	0.411733	0.4118	0.411734	0.411727	0.411736	0.411721	0.411738	0.411713	0.241116	0.411715	0.411709	0.411705	0.411928	0.411749	0.411696	0.411714	0.411783	0.411695	0.732003	0.411688	0.411993	0.411697	0.411678	0.412097	0.161818	0.411668	0.411663	0.411659	0.411655	0.411651	0.411674	0.732003	0.411765	0.411636	0.411636	0.241217	0.411653	0.411804	0.411634	0.411631
0.411179	0.411177	0.411171	0.411169	0.411169	0.985181	0.411212	0.411159	0.411154	0.411149	0.411147	0.411196	0.411147	0.411141	0.411147	0.411134	0.411146	0.411127	0.24197	0.411129	0.411123	0.411119	0.411282	0.41115	0.41111	0.411123	0.411174	0.411108	0.732003	0.411102	0.411326	0.411107	0.411093	0.4114	0.161818	0.411083	0.411078	0.411074	0.41107	0.411066	0.411082	0.732003	0.411147	0.411052	0.411051	0.242067	0.411065	0.411176	0.411049	0.411046
0.410604	0.410602	0.410596	0.410594	0.410594	0.985181	0.410624	0.410584	0.410579	0.410574	0.410572	0.410608	0.410572	0.410567	0.41057	0.41056	0.410568	0.410553	0.242776	0.410555	0.410549	0.410545	0.410664	0.410566	0.410536	0.410545	0.410582	0.410534	0.732003	0.410529	0.410692	0.410531	0.41052	0.410744	0.161818	0.41051	0.410505	0.410502	0.410497	0.410493	0.410504	0.732003	0.410551	0.410479	0.410479	0.242868	0.41049	0.410571	0.410477	0.410474
0.410042	0.41004	0.410034	0.410033	0.410032	0.985181	0.410053	0.410023	0.410018	0.410013	0.410011	0.410038	0.410011	0.410006	0.410008	0.41	0.410005	0.409992	0.243533	0.409994	0.409989	0.409985	0.410071	0.409999	0.409976	0.409982	0.410009	0.409973	0.732003	0.409969	0.410088	0.409969	0.40996	0.410124	0.161818	0.40995	0.409946	0.409942	0.409938	0.409934	0.409941	0.732003	0.409974	0.409921	0.40992	0.243621	0.409929	0.409988	0.409919	0.409915
0.409495	0.409492	0.409487	0.409485	0.409485	0.985181	0.409499	0.409476	0.409471	0.409467	0.409464	0.409484	0.409464	0.409459	0.40946	0.409453	0.409456	0.409446	0.244243	0.409448	0.409442	0.409438	0.409501	0.409448	0.40943	0.409434	0.409454	0.409427	0.732003	0.409423	0.409509	0.409422	0.409414	0.409534	0.161818	0.409405	0.409401	0.409397	0.409393	0.409389	0.409393	0.732003	0.409417	0.409376	0.409376	0.244326	0.409382	0.409425	0.409374	0.409371
0.408962	0.408959	0.408954	0.408952	0.408952	0.985181	0.408961	0.408943	0.408939	0.408934	0.408932	0.408946	0.408931	0.408927	0.408927	0.408921	0.408923	0.408914	0.244907	0.408915	0.40891	0.408906	0.408951	0.408912	0.408898	0.408901	0.408915	0.408895	0.732003	0.408891	0.408954	0.408889	0.408883	0.40897	0.161818	0.408874	0.40887	0.408866	0.408862	0.408858	0.408861	0.732003	0.408877	0.408846	0.408845	0.244986	0.408851	0.408882	0.408843	0.40884
0.408443	0.40844	0.408435	0.408434	0.408433	0.985181	0.408439	0.408425	0.40842	0.408416	0.408414	0.408424	0.408413	0.408409	0.408409	0.408403	0.408404	0.408396	0.245528	0.408398	0.408393	0.408389	0.408421	0.408392	0.408381	0.408383	0.408392	0.408377	0.732003	0.408374	0.408419	0.408372	0.408366	0.408429	0.161818	0.408357	0.408353	0.40835	0.408346	0.408342	0.408343	0.732003	0.408354	0.40833	0.40833	0.245602	0.408334	0.408356	0.408328	0.408325
0.407938	0.407936	0.407931	0.40793	0.407929	0.985181	0.407932	0.407921	0.407916	0.407912	0.40791	0.407918	0.407909	0.407905	0.407905	0.407899	0.407899	0.407893	0.246107	0.407894	0.407889	0.407886	0.407908	0.407886	0.407878	0.407879	0.407886	0.407874	0.732003	0.407871	0.407903	0.407868	0.407863	0.407909	0.161818	0.407855	0.407851	0.407848	0.407844	0.40784	0.40784	0.732003	0.407847	0.407828	0.407828	0.246176	0.407831	0.407847	0.407826	0.407823
0.407448	0.407445	0.407441	0.407439	0.407439	0.985181	0.40744	0.407431	0.407427	0.407422	0.40742	0.407426	0.407419	0.407415	0.407415	0.40741	0.407409	0.407404	0.246647	0.407405	0.4074	0.407396	0.407412	0.407396	0.407389	0.407389	0.407394	0.407385	0.732003	0.407383	0.407405	0.407379	0.407374	0.407407	0.161818	0.407367	0.407363	0.407359	0.407356	0.407352	0.407351	0.732003	0.407355	0.407341	0.40734	0.246712	0.407343	0.407355	0.407338	0.407335
0.406971	0.406968	0.406964	0.406963	0.406962	0.985181	0.406962	0.406954	0.40695	0.406946	0.406944	0.406948	0.406943	0.406939	0.406939	0.406934	0.406933	0.406928	0.247151	0.406929	0.406924	0.406921	0.406931	0.406919	0.406913	0.406914	0.406917	0.40691	0.732003	0.406907	0.406923	0.406904	0.406899	0.406923	0.161818	0.406892	0.406888	0.406885	0.406881	0.406878	0.406877	0.732003	0.406878	0.406867	0.406866	0.247211	0.406869	0.406877	0.406864	0.406861
0.406507	0.406505	0.406501	0.406499	0.406499	0.985181	0.406497	0.406491	0.406487	0.406483	0.406481	0.406484	0.40648	0.406477	0.406476	0.406471	0.40647	0.406466	0.24762	0.406466	0.406462	0.406459	0.406465	0.406456	0.406451	0.406451	0.406453	0.406448	0.732003	0.406445	0.406456	0.406442	0.406438	0.406454	0.161818	0.40643	0.406427	0.406424	0.40642	0.406417	0.406415	0.732003	0.406415	0.406406	0.406406	0.247676	0.406408	0.406413	0.406403	0.406401
0.406057	0.406054	0.40605	0.406049	0.406048	0.985181	0.406046	0.406041	0.406037	0.406033	0.406031	0.406034	0.40603	0.406027	0.406026	0.406022	0.40602	0.406016	0.248057	0.406017	0.406012	0.406009	0.406013	0.406006	0.406002	0.406002	0.406003	0.405998	0.732003	0.405996	0.406003	0.405993	0.405989	0.406	0.161818	0.405982	0.405978	0.405975	0.405972	0.405968	0.405967	0.732003	0.405966	0.405958	0.405958	0.24811	0.405959	0.405963	0.405955	0.405953
0.405619	0.405616	0.405612	0.405611	0.40561	0.985181	0.405608	0.405603	0.405599	0.405596	0.405594	0.405595	0.405593	0.405589	0.405588	0.405584	0.405583	0.405579	0.248463	0.40558	0.405575	0.405572	0.405574	0.405569	0.405565	0.405565	0.405565	0.405562	0.732003	0.40556	0.405563	0.405556	0.405552	0.40556	0.161818	0.405546	0.405542	0.405539	0.405536	0.405533	0.405531	0.732003	0.405529	0.405522	0.405522	0.248513	0.405523	0.405526	0.40552	0.405517
0.405192	0.40519	0.405186	0.405185	0.405184	0.985181	0.405181	0.405177	0.405174	0.40517	0.405168	0.405169	0.405167	0.405164	0.405163	0.405159	0.405158	0.405154	0.248842	0.405154	0.40515	0.405147	0.405147	0.405144	0.40514	0.40514	0.40514	0.405137	0.732003	0.405135	0.405137	0.405131	0.405128	0.405133	0.161818	0.405121	0.405118	0.405115	0.405112	0.405109	0.405107	0.732003	0.405104	0.405099	0.405098	0.248888	0.4051	0.405101	0.405096	0.405094
0.404778	0.404775	0.404772	0.40477	0.40477	0.985181	0.404767	0.404763	0.40476	0.404756	0.404754	0.404755	0.404753	0.40475	0.404749	0.404745	0.404744	0.40474	0.249195	0.404741	0.404737	0.404734	0.404733	0.40473	0.404727	0.404726	0.404726	0.404724	0.732003	0.404722	0.404722	0.404718	0.404715	0.404718	0.161818	0.404708	0.404705	0.404702	0.404699	0.404696	0.404694	0.732003	0.404691	0.404687	0.404686	0.249238	0.404687	0.404688	0.404684	0.404682
0.404374	0.404372	0.404368	0.404367	0.404367	0.985181	0.404363	0.40436	0.404357	0.404353	0.404351	0.404352	0.404351	0.404347	0.404346	0.404343	0.404341	0.404338	0.249523	0.404338	0.404334	0.404331	0.40433	0.404328	0.404325	0.404324	0.404324	0.404322	0.732003	0.40432	0.404319	0.404316	0.404313	0.404314	0.161818	0.404307	0.404304	0.404301	0.404298	0.404295	0.404293	0.732003	0.40429	0.404285	0.404285	0.249563	0.404286	0.404286	0.404283	0.404281
0.403981	0.403979	0.403976	0.403975	0.403974	0.985181	0.403971	0.403968	0.403964	0.403961	0.403959	0.40396	0.403958	0.403955	0.403954	0.403951	0.403949	0.403946	0.249829	0.403946	0.403942	0.40394	0.403938	0.403936	0.403933	0.403933	0.403932	0.40393	0.732003	0.403929	0.403927	0.403925	0.403922	0.403922	0.161818	0.403916	0.403913	0.40391	0.403907	0.403904	0.403902	0.732003	0.403899	0.403895	0.403895	0.249866	0.403896	0.403895	0.403892	0.40389
0.403599	0.403597	0.403594	0.403592	0.403592	0.985181	0.403589	0.403586	0.403582	0.403579	0.403578	0.403578	0.403577	0.403574	0.403573	0.403569	0.403568	0.403565	0.250113	0.403565	0.403561	0.403558	0.403556	0.403555	0.403552	0.403552	0.403551	0.403549	0.732003	0.403548	0.403546	0.403544	0.403541	0.403541	0.161818	0.403535	0.403532	0.40353	0.403527	0.403524	0.403522	0.732003	0.403519	0.403515	0.403515	0.250148	0.403515	0.403515	0.403512	0.40351
0.403227	0.403225	0.403221	0.40322	0.40322	0.985181	0.403216	0.403214	0.403211	0.403207	0.403206	0.403206	0.403205	0.403202	0.403201	0.403198	0.403196	0.403193	0.250377	0.403193	0.40319	0.403187	0.403185	0.403184	0.403181	0.40318	0.40318	0.403178	0.732003	0.403177	0.403174	0.403173	0.40317	0.403169	0.161818	0.403165	0.403162	0.403159	0.403156	0.403154	0.403151	0.732003	0.403148	0.403145	0.403145	0.25041	0.403145	0.403144	0.403142	0.40314
0.402864	0.402862	0.402859	0.402858	0.402857	0.985181	0.402854	0.402851	0.402848	0.402845	0.402844	0.402844	0.402843	0.40284	0.402839	0.402836	0.402834	0.402831	0.250624	0.402831	0.402828	0.402825	0.402823	0.402822	0.402819	0.402819	0.402818	0.402817	0.732003	0.402815	0.402812	0.402812	0.402809	0.402807	0.161818	0.402803	0.4028	0.402798	0.402795	0.402793	0.402791	0.732003	0.402787	0.402784	0.402784	0.250654	0.402784	0.402783	0.402782	0.402779
0.402511	0.402508	0.402505	0.402504	0.402504	0.985181	0.402501	0.402498	0.402495	0.402492	0.402491	0.402491	0.40249	0.402487	0.402486	0.402483	0.402482	0.402479	0.250853	0.402479	0.402475	0.402473	0.40247	0.402469	0.402467	0.402466	0.402466	0.402464	0.732003	0.402463	0.40246	0.402459	0.402457	0.402455	0.161818	0.402451	0.402449	0.402446	0.402444	0.402441	0.402439	0.732003	0.402436	0.402433	0.402433	0.250881	0.402433	0.402432	0.40243	0.402428
0.402166	0.402164	0.402161	0.40216	0.40216	0.985181	0.402156	0.402154	0.402151	0.402148	0.402147	0.402147	0.402146	0.402143	0.402142	0.402139	0.402138	0.402135	0.251066	0.402135	0.402132	0.402129	0.402126	0.402126	0.402124	0.402123	0.402122	0.402121	0.732003	0.402119	0.402117	0.402116	0.402114	0.402112	0.161818	0.402108	0.402106	0.402103	0.402101	0.402098	0.402096	0.732003	0.402093	0.40209	0.40209	0.251092	0.40209	0.402089	0.402088	0.402086
0.40183	0.401828	0.401825	0.401824	0.401824	0.985181	0.401821	0.401818	0.401815	0.401813	0.401811	0.401811	0.40181	0.401808	0.401807	0.401804	0.401803	0.4018	0.251264	0.4018	0.401796	0.401794	0.401791	0.401791	0.401789	0.401788	0.401787	0.401786	0.732003	0.401785	0.401782	0.401781	0.401779	0.401777	0.161818	0.401774	0.401771	0.401769	0.401766	0.401764	0.401762	0.732003	0.401759	0.401756	0.401756	0.251289	0.401756	0.401755	0.401754	0.401752
0.401502	0.401501	0.401498	0.401497	0.401496	0.985181	0.401493	0.401491	0.401488	0.401485	0.401484	0.401484	0.401483	0.401481	0.40148	0.401477	0.401476	0.401473	0.251449	0.401473	0.40147	0.401467	0.401465	0.401464	0.401462	0.401462	0.401461	0.40146	0.732003	0.401458	0.401455	0.401455	0.401453	0.401451	0.161818	0.401448	0.401445	0.401443	0.40144	0.401438	0.401436	0.732003	0.401433	0.40143	0.40143	0.251472	0.40143	0.401429	0.401428	0.401426
0.401183	0.401181	0.401178	0.401177	0.401177	0.985181	0.401174	0.401172	0.401169	0.401166	0.401165	0.401165	0.401164	0.401162	0.401161	0.401158	0.401157	0.401154	0.251621	0.401154	0.401151	0.401149	0.401146	0.401146	0.401144	0.401143	0.401142	0.401141	0.732003	0.40114	0.401137	0.401137	0.401134	0.401132	0.161818	0.401129	0.401127	0.401125	0.401122	0.40112	0.401118	0.732003	0.401115	0.401113	0.401113	0.251642	0.401112	0.401111	0.40111	0.401108
0.400871	0.400869	0.400867	0.400866	0.400865	0.985181	0.400862	0.40086	0.400858	0.400855	0.400854	0.400854	0.400853	0.400851	0.40085	0.400847	0.400846	0.400843	0.251781	0.400843	0.40084	0.400838	0.400835	0.400835	0.400833	0.400832	0.400831	0.40083	0.732003	0.400829	0.400826	0.400826	0.400824	0.400822	0.161818	0.400819	0.400817	0.400814	0.400812	0.40081	0.400808	0.732003	0.400805	0.400803	0.400802	0.2518	0.400802	0.400801	0.4008	0.400798
0.400567	0.400565	0.400562	0.400562	0.400561	0.985181	0.400558	0.400556	0.400554	0.400551	0.40055	0.40055	0.400549	0.400547	0.400546	0.400543	0.400542	0.40054	0.25193	0.400539	0.400536	0.400534	0.400532	0.400531	0.400529	0.400529	0.400528	0.400527	0.732003	0.400526	0.400523	0.400523	0.400521	0.400519	0.161818	0.400516	0.400514	0.400512	0.400509	0.400507	0.400505	0.732003	0.400502	0.4005	0.4005	0.251948	0.4005	0.400499	0.400497	0.400496
0.40027	0.400268	0.400266	0.400265	0.400264	0.985181	0.400261	0.400259	0.400257	0.400254	0.400253	0.400253	0.400253	0.40025	0.400249	0.400247	0.400246	0.400243	0.252068	0.400243	0.40024	0.400238	0.400235	0.400235	0.400233	0.400233	0.400232	0.400231	0.732003	0.40023	0.400227	0.400227	0.400225	0.400223	0.161818	0.40022	0.400218	0.400216	0.400214	0.400211	0.40021	0.732003	0.400207	0.400205	0.400204	0.252085	0.400204	0.400203	0.400202	0.4002
0.39998	0.399978	0.399976	0.399975	0.399975	0.985181	0.399972	0.39997	0.399967	0.399965	0.399964	0.399964	0.399963	0.399961	0.39996	0.399957	0.399956	0.399954	0.252197	0.399954	0.399951	0.399949	0.399946	0.399946	0.399944	0.399944	0.399943	0.399942	0.732003	0.399941	0.399938	0.399938	0.399936	0.399934	0.161818	0.399931	0.399929	0.399927	0.399925	0.399923	0.399921	0.732003	0.399918	0.399916	0.399916	0.252213	0.399916	0.399915	0.399914	0.399912
0.399697	0.399695	0.399693	0.399692	0.399691	0.985181	0.399689	0.399687	0.399684	0.399682	0.399681	0.399681	0.39968	0.399678	0.399677	0.399675	0.399674	0.399671	0.252317	0.399671	0.399668	0.399666	0.399664	0.399664	0.399662	0.399661	0.39966	0.39966	0.732003	0.399658	0.399656	0.399656	0.399654	0.399652	0.161818	0.399649	0.399647	0.399645	0.399643	0.399641	0.399639	0.732003	0.399637	0.399634	0.399634	0.252331	0.399634	0.399633	0.399632	0.39963
0.39942	0.399418	0.399416	0.399415	0.399415	0.985181	0.399412	0.39941	0.399408	0.399406	0.399405	0.399405	0.399404	0.399402	0.399401	0.399399	0.399398	0.399395	0.252428	0.399395	0.399392	0.39939	0.399388	0.399388	0.399386	0.399385	0.399385	0.399384	0.732003	0.399383	0.39938	0.39938	0.399378	0.399376	0.161818	0.399374	0.399372	0.39937	0.399368	0.399366	0.399364	0.732003	0.399361	0.399359	0.399359	0.252442	0.399359	0.399358	0.399357	0.399355
0.39915	0.399148	0.399146	0.399145	0.399145	0.985181	0.399142	0.39914	0.399138	0.399136	0.399135	0.399135	0.399134	0.399132	0.399131	0.399129	0.399128	0.399126	0.252532	0.399125	0.399123	0.399121	0.399118	0.399118	0.399117	0.399116	0.399115	0.399114	0.732003	0.399113	0.399111	0.399111	0.399109	0.399107	0.161818	0.399105	0.399102	0.399101	0.399099	0.399097	0.399095	0.732003	0.399093	0.39909	0.39909	0.252545	0.39909	0.399089	0.399088	0.399086
0.398886	0.398884	0.398882	0.398881	0.398881	0.985181	0.398878	0.398877	0.398874	0.398872	0.398871	0.398871	0.39887	0.398868	0.398868	0.398865	0.398864	0.398862	0.252629	0.398862	0.398859	0.398857	0.398855	0.398855	0.398853	0.398853	0.398852	0.398851	0.732003	0.39885	0.398848	0.398848	0.398846	0.398844	0.161818	0.398842	0.39884	0.398838	0.398836	0.398834	0.398832	0.732003	0.39883	0.398828	0.398828	0.252641	0.398827	0.398826	0.398825	0.398824
0.398628	0.398626	0.398624	0.398623	0.398623	0.985181	0.39862	0.398619	0.398617	0.398614	0.398613	0.398613	0.398613	0.398611	0.39861	0.398608	0.398607	0.398605	0.252719	0.398604	0.398602	0.3986	0.398598	0.398597	0.398596	0.398595	0.398595	0.398594	0.732003	0.398593	0.39859	0.39859	0.398589	0.398587	0.161818	0.398585	0.398583	0.398581	0.398579	0.398577	0.398575	0.732003	0.398573	0.398571	0.398571	0.25273	0.398571	0.39857	0.398569	0.398567
0.398375	0.398374	0.398372	0.398371	0.398371	0.985181	0.398368	0.398367	0.398365	0.398362	0.398361	0.398361	0.398361	0.398359	0.398358	0.398356	0.398355	0.398353	0.252802	0.398353	0.39835	0.398348	0.398346	0.398346	0.398344	0.398344	0.398343	0.398342	0.732003	0.398341	0.398339	0.398339	0.398337	0.398335	0.161818	0.398333	0.398331	0.39833	0.398328	0.398326	0.398324	0.732003	0.398322	0.39832	0.39832	0.252813	0.39832	0.398319	0.398318	0.398316
0.398129	0.398127	0.398125	0.398125	0.398124	0.985181	0.398122	0.39812	0.398118	0.398116	0.398115	0.398115	0.398115	0.398113	0.398112	0.39811	0.398109	0.398107	0.25288	0.398107	0.398104	0.398102	0.3981	0.3981	0.398098	0.398098	0.398097	0.398097	0.732003	0.398096	0.398093	0.398093	0.398091	0.39809	0.161818	0.398088	0.398086	0.398084	0.398082	0.39808	0.398079	0.732003	0.398077	0.398075	0.398075	0.25289	0.398074	0.398073	0.398072	0.398071
0.397888	0.397886	0.397884	0.397884	0.397883	0.985181	0.397881	0.397879	0.397877	0.397875	0.397874	0.397874	0.397874	0.397872	0.397871	0.397869	0.397868	0.397866	0.252953	0.397866	0.397864	0.397862	0.39786	0.39786	0.397858	0.397858	0.397857	0.397856	0.732003	0.397855	0.397853	0.397853	0.397851	0.397849	0.161818	0.397848	0.397846	0.397844	0.397842	0.39784	0.397839	0.732003	0.397837	0.397835	0.397835	0.252961	0.397834	0.397833	0.397833	0.397831
0.397652	0.397651	0.397649	0.397648	0.397648	0.985181	0.397645	0.397644	0.397642	0.39764	0.397639	0.397639	0.397638	0.397637	0.397636	0.397634	0.397633	0.397631	0.25302	0.397631	0.397628	0.397627	0.397625	0.397624	0.397623	0.397622	0.397622	0.397621	0.732003	0.39762	0.397618	0.397618	0.397616	0.397614	0.161818	0.397613	0.397611	0.397609	0.397607	0.397606	0.397604	0.732003	0.397602	0.3976	0.3976	0.253028	0.3976	0.397599	0.397598	0.397597
0.397421	0.39742	0.397418	0.397417	0.397417	0.985181	0.397415	0.397413	0.397412	0.39741	0.397409	0.397409	0.397408	0.397406	0.397406	0.397404	0.397403	0.397401	0.253083	0.397401	0.397398	0.397397	0.397395	0.397394	0.397393	0.397393	0.397392	0.397391	0.732003	0.39739	0.397388	0.397388	0.397386	0.397385	0.161818	0.397383	0.397381	0.39738	0.397378	0.397376	0.397375	0.732003	0.397373	0.397371	0.397371	0.25309	0.39737	0.397369	0.397369	0.397367
0.397196	0.397195	0.397193	0.397192	0.397192	0.985181	0.39719	0.397188	0.397186	0.397184	0.397183	0.397183	0.397183	0.397181	0.39718	0.397179	0.397178	0.397176	0.253141	0.397175	0.397173	0.397172	0.39717	0.397169	0.397168	0.397168	0.397167	0.397166	0.732003	0.397165	0.397163	0.397163	0.397162	0.39716	0.161818	0.397158	0.397156	0.397155	0.397153	0.397152	0.39715	0.732003	0.397148	0.397146	0.397146	0.253148	0.397146	0.397145	0.397144	0.397143
0.396975	0.396974	0.396972	0.396971	0.396971	0.985181	0.396969	0.396968	0.396966	0.396964	0.396963	0.396963	0.396962	0.396961	0.39696	0.396958	0.396957	0.396956	0.253195	0.396955	0.396953	0.396951	0.39695	0.396949	0.396948	0.396948	0.396947	0.396946	0.732003	0.396945	0.396943	0.396943	0.396942	0.39694	0.161818	0.396938	0.396937	0.396935	0.396934	0.396932	0.396931	0.732003	0.396929	0.396927	0.396927	0.253202	0.396926	0.396925	0.396925	0.396923
0.396759	0.396758	0.396756	0.396756	0.396755	0.985181	0.396753	0.396752	0.39675	0.396748	0.396747	0.396747	0.396747	0.396745	0.396745	0.396743	0.396742	0.39674	0.253246	0.39674	0.396738	0.396736	0.396734	0.396734	0.396733	0.396732	0.396732	0.396731	0.732003	0.39673	0.396728	0.396728	0.396727	0.396725	0.161818	0.396723	0.396722	0.39672	0.396719	0.396717	0.396716	0.732003	0.396714	0.396712	0.396712	0.253252	0.396711	0.396711	0.39671	0.396709
0.396548	0.396547	0.396545	0.396544	0.396544	0.985181	0.396542	0.396541	0.396539	0.396537	0.396536	0.396536	0.396536	0.396534	0.396534	0.396532	0.396531	0.396529	0.253293	0.396529	0.396527	0.396525	0.396523	0.396523	0.396522	0.396522	0.396521	0.39652	0.732003	0.396519	0.396518	0.396517	0.396516	0.396514	0.161818	0.396513	0.396511	0.39651	0.396508	0.396507	0.396505	0.732003	0.396503	0.396502	0.396502	0.253299	0.396501	0.3965	0.3965	0.396498
0.396341	0.39634	0.396338	0.396338	0.396338	0.985181	0.396336	0.396334	0.396332	0.396331	0.39633	0.39633	0.396329	0.396328	0.396327	0.396326	0.396325	0.396323	0.253337	0.396323	0.396321	0.396319	0.396317	0.396317	0.396316	0.396315	0.396315	0.396314	0.732003	0.396313	0.396311	0.396311	0.39631	0.396308	0.161818	0.396307	0.396305	0.396304	0.396302	0.396301	0.3963	0.732003	0.396298	0.396296	0.396296	0.253342	0.396295	0.396295	0.396294	0.396293
0.396139	0.396138	0.396136	0.396135	0.396135	0.985181	0.396133	0.396132	0.39613	0.396129	0.396128	0.396128	0.396127	0.396126	0.396125	0.396124	0.396123	0.396121	0.253377	0.396121	0.396119	0.396117	0.396115	0.396115	0.396114	0.396114	0.396113	0.396112	0.732003	0.396112	0.39611	0.39611	0.396108	0.396107	0.161818	0.396105	0.396104	0.396102	0.396101	0.396099	0.396098	0.732003	0.396096	0.396095	0.396095	0.253382	0.396094	0.396093	0.396093	0.396091
0.395941	0.39594	0.395938	0.395938	0.395937	0.985181	0.395935	0.395934	0.395932	0.395931	0.39593	0.39593	0.39593	0.395928	0.395927	0.395926	0.395925	0.395923	0.253415	0.395923	0.395921	0.39592	0.395918	0.395918	0.395917	0.395916	0.395916	0.395915	0.732003	0.395914	0.395912	0.395912	0.395911	0.395909	0.161818	0.395908	0.395906	0.395905	0.395904	0.395902	0.395901	0.732003	0.395899	0.395898	0.395897	0.25342	0.395897	0.395896	0.395896	0.395894
0.395747	0.395746	0.395744	0.395744	0.395744	0.985181	0.395742	0.39574	0.395739	0.395737	0.395736	0.395736	0.395736	0.395734	0.395734	0.395732	0.395731	0.39573	0.253451	0.395729	0.395728	0.395726	0.395724	0.395724	0.395723	0.395723	0.395722	0.395722	0.732003	0.395721	0.395719	0.395719	0.395718	0.395716	0.161818	0.395715	0.395713	0.395712	0.39571	0.395709	0.395708	0.732003	0.395706	0.395705	0.395705	0.253455	0.395704	0.395703	0.395703	0.395701
0.395557	0.395556	0.395555	0.395554	0.395554	0.985181	0.395552	0.395551	0.395549	0.395548	0.395547	0.395547	0.395546	0.395545	0.395544	0.395543	0.395542	0.39554	0.253483	0.39554	0.395538	0.395537	0.395535	0.395535	0.395534	0.395533	0.395533	0.395532	0.732003	0.395532	0.39553	0.39553	0.395528	0.395527	0.161818	0.395526	0.395524	0.395523	0.395521	0.39552	0.395519	0.732003	0.395517	0.395516	0.395516	0.253487	0.395515	0.395514	0.395514	0.395513
0.395371	0.39537	0.395369	0.395368	0.395368	0.985181	0.395366	0.395365	0.395363	0.395362	0.395361	0.395361	0.395361	0.395359	0.395359	0.395357	0.395356	0.395355	0.253514	0.395355	0.395353	0.395351	0.39535	0.39535	0.395349	0.395348	0.395348	0.395347	0.732003	0.395346	0.395345	0.395345	0.395343	0.395342	0.161818	0.39534	0.395339	0.395338	0.395336	0.395335	0.395334	0.732003	0.395332	0.395331	0.395331	0.253518	0.39533	0.395329	0.395329	0.395328
0.395189	0.395188	0.395187	0.395186	0.395186	0.985181	0.395184	0.395183	0.395182	0.39518	0.395179	0.395179	0.395179	0.395178	0.395177	0.395176	0.395175	0.395173	0.253542	0.395173	0.395171	0.39517	0.395168	0.395168	0.395167	0.395167	0.395166	0.395166	0.732003	0.395165	0.395163	0.395163	0.395162	0.39516	0.161818	0.395159	0.395158	0.395156	0.395155	0.395154	0.395153	0.732003	0.395151	0.39515	0.39515	0.253546	0.395149	0.395148	0.395148	0.395147
0.395011	0.39501	0.395009	0.395008	0.395008	0.985181	0.395006	0.395005	0.395004	0.395002	0.395001	0.395001	0.395001	0.395	0.394999	0.394998	0.394997	0.394995	0.253569	0.394995	0.394993	0.394992	0.39499	0.39499	0.394989	0.394989	0.394988	0.394988	0.732003	0.394987	0.394985	0.394985	0.394984	0.394983	0.161818	0.394982	0.39498	0.394979	0.394978	0.394976	0.394975	0.732003	0.394974	0.394972	0.394972	0.253572	0.394972	0.394971	0.39497	0.394969
0.394837	0.394836	0.394834	0.394834	0.394834	0.985181	0.394832	0.394831	0.394829	0.394828	0.394827	0.394827	0.394827	0.394825	0.394825	0.394823	0.394823	0.394821	0.253593	0.394821	0.394819	0.394818	0.394816	0.394816	0.394815	0.394815	0.394814	0.394814	0.732003	0.394813	0.394812	0.394811	0.39481	0.394809	0.161818	0.394808	0.394806	0.394805	0.394804	0.394803	0.394802	0.732003	0.3948	0.394799	0.394798	0.253596	0.394798	0.394797	0.394797	0.394796
0.394666	0.394665	0.394663	0.394663	0.394663	0.985181	0.394661	0.39466	0.394659	0.394657	0.394656	0.394656	0.394656	0.394655	0.394654	0.394653	0.394652	0.394651	0.253616	0.39465	0.394649	0.394647	0.394646	0.394646	0.394645	0.394644	0.394644	0.394643	0.732003	0.394643	0.394641	0.394641	0.39464	0.394639	0.161818	0.394637	0.394636	0.394635	0.394634	0.394632	0.394631	0.732003	0.39463	0.394628	0.394628	0.253619	0.394628	0.394627	0.394627	0.394626
0.394498	0.394498	0.394496	0.394496	0.394495	0.985181	0.394494	0.394493	0.394491	0.39449	0.394489	0.394489	0.394489	0.394488	0.394487	0.394486	0.394485	0.394484	0.253638	0.394483	0.394482	0.39448	0.394479	0.394479	0.394478	0.394477	0.394477	0.394477	0.732003	0.394476	0.394474	0.394474	0.394473	0.394472	0.161818	0.394471	0.394469	0.394468	0.394467	0.394466	0.394465	0.732003	0.394463	0.394462	0.394462	0.25364	0.394461	0.394461	0.39446	0.394459
0.394334	0.394334	0.394332	0.394332	0.394332	0.985181	0.39433	0.394329	0.394327	0.394326	0.394325	0.394325	0.394325	0.394324	0.394323	0.394322	0.394321	0.39432	0.253657	0.39432	0.394318	0.394317	0.394315	0.394315	0.394314	0.394314	0.394313	0.394313	0.732003	0.394312	0.394311	0.394311	0.39431	0.394308	0.161818	0.394307	0.394306	0.394305	0.394304	0.394302	0.394301	0.732003	0.3943	0.394299	0.394299	0.25366	0.394298	0.394297	0.394297	0.394296
0.394174	0.394173	0.394172	0.394171	0.394171	0.985181	0.394169	0.394168	0.394167	0.394166	0.394165	0.394165	0.394165	0.394163	0.394163	0.394162	0.394161	0.39416	0.253676	0.394159	0.394158	0.394157	0.394155	0.394155	0.394154	0.394154	0.394153	0.394153	0.732003	0.394152	0.394151	0.394151	0.39415	0.394148	0.161818	0.394147	0.394146	0.394145	0.394144	0.394142	0.394141	0.732003	0.39414	0.394139	0.394139	0.253678	0.394138	0.394138	0.394137	0.394136
0.394017	0.394016	0.394014	0.394014	0.394014	0.985181	0.394012	0.394011	0.39401	0.394008	0.394008	0.394008	0.394007	0.394006	0.394006	0.394005	0.394004	0.394003	0.253693	0.394002	0.394001	0.394	0.393998	0.393998	0.393997	0.393997	0.393996	0.393996	0.732003	0.393995	0.393994	0.393994	0.393993	0.393991	0.161818	0.39399	0.393989	0.393988	0.393987	0.393986	0.393985	0.732003	0.393983	0.393982	0.393982	0.253695	0.393982	0.393981	0.39398	0.393979
0.393862	0.393861	0.39386	0.39386	0.39386	0.985181	0.393858	0.393857	0.393856	0.393854	0.393854	0.393854	0.393854	0.393852	0.393852	0.393851	0.39385	0.393849	0.253709	0.393848	0.393847	0.393846	0.393844	0.393844	0.393843	0.393843	0.393843	0.393842	0.732003	0.393842	0.39384	0.39384	0.393839	0.393838	0.161818	0.393837	0.393835	0.393834	0.393833	0.393832	0.393831	0.732003	0.39383	0.393829	0.393829	0.253711	0.393828	0.393828	0.393827	0.393826
0.393711	0.39371	0.393709	0.393709	0.393709	0.985181	0.393707	0.393706	0.393705	0.393704	0.393703	0.393703	0.393703	0.393702	0.393701	0.3937	0.393699	0.393698	0.253724	0.393698	0.393696	0.393695	0.393694	0.393694	0.393693	0.393692	0.393692	0.393692	0.732003	0.393691	0.393689	0.393689	0.393688	0.393687	0.161818	0.393686	0.393685	0.393684	0.393683	0.393682	0.393681	0.732003	0.393679	0.393678	0.393678	0.253726	0.393678	0.393677	0.393677	0.393676
0.393563	0.393563	0.393561	0.393561	0.393561	0.985181	0.393559	0.393558	0.393557	0.393556	0.393555	0.393555	0.393555	0.393554	0.393553	0.393552	0.393551	0.39355	0.253738	0.39355	0.393548	0.393547	0.393546	0.393546	0.393545	0.393545	0.393544	0.393544	0.732003	0.393543	0.393542	0.393542	0.393541	0.39354	0.161818	0.393539	0.393538	0.393537	0.393535	0.393534	0.393533	0.732003	0.393532	0.393531	0.393531	0.253739	0.39353	0.39353	0.393529	0.393529
0.393418	0.393418	0.393416	0.393416	0.393416	0.985181	0.393414	0.393413	0.393412	0.393411	0.39341	0.39341	0.39341	0.393409	0.393409	0.393407	0.393407	0.393406	0.253751	0.393405	0.393404	0.393403	0.393401	0.393401	0.3934	0.3934	0.3934	0.393399	0.732003	0.393399	0.393397	0.393397	0.393396	0.393395	0.161818	0.393394	0.393393	0.393392	0.393391	0.39339	0.393389	0.732003	0.393388	0.393387	0.393387	0.253752	0.393386	0.393386	0.393385	0.393384
0.393276	0.393275	0.393274	0.393274	0.393274	0.985181	0.393272	0.393271	0.39327	0.393269	0.393268	0.393268	0.393268	0.393267	0.393267	0.393265	0.393265	0.393264	0.253763	0.393263	0.393262	0.393261	0.39326	0.39326	0.393259	0.393258	0.393258	0.393258	0.732003	0.393257	0.393256	0.393256	0.393255	0.393254	0.161818	0.393253	0.393251	0.393251	0.39325	0.393248	0.393248	0.732003	0.393246	0.393245	0.393245	0.253764	0.393245	0.393244	0.393244	0.393243
0.393137	0.393136	0.393135	0.393135	0.393135	0.985181	0.393133	0.393132	0.393131	0.39313	0.393129	0.393129	0.393129	0.393128	0.393128	0.393126	0.393126	0.393125	0.253774	0.393124	0.393123	0.393122	0.393121	0.393121	0.39312	0.39312	0.393119	0.393119	0.732003	0.393118	0.393117	0.393117	0.393116	0.393115	0.161818	0.393114	0.393113	0.393112	0.393111	0.39311	0.393109	0.732003	0.393108	0.393107	0.393107	0.253775	0.393106	0.393106	0.393105	0.393104
0.393001	0.393	0.392999	0.392998	0.392998	0.985181	0.392997	0.392996	0.392995	0.392994	0.392993	0.392993	0.392993	0.392992	0.392991	0.39299	0.39299	0.392989	0.253784	0.392988	0.392987	0.392986	0.392985	0.392985	0.392984	0.392984	0.392983	0.392983	0.732003	0.392982	0.392981	0.392981	0.39298	0.392979	0.161818	0.392978	0.392977	0.392976	0.392975	0.392974	0.392973	0.732003	0.392972	0.392971	0.392971	0.253785	0.39297	0.39297	0.392969	0.392969
0.392867	0.392866	0.392865	0.392865	0.392865	0.985181	0.392863	0.392862	0.392861	0.39286	0.39286	0.39286	0.392859	0.392858	0.392858	0.392857	0.392856	0.392855	0.253794	0.392855	0.392853	0.392853	0.392851	0.392851	0.39285	0.39285	0.39285	0.392849	0.732003	0.392849	0.392848	0.392848	0.392847	0.392846	0.161818	0.392845	0.392844	0.392843	0.392842	0.392841	0.39284	0.732003	0.392839	0.392838	0.392838	0.253795	0.392837	0.392837	0.392836	0.392835
0.392736	0.392735	0.392734	0.392734	0.392734	0.985181	0.392732	0.392731	0.39273	0.392729	0.392729	0.392729	0.392728	0.392727	0.392727	0.392726	0.392725	0.392724	0.253803	0.392724	0.392723	0.392722	0.392721	0.392721	0.39272	0.392719	0.392719	0.392719	0.732003	0.392718	0.392717	0.392717	0.392716	0.392715	0.161818	0.392714	0.392713	0.392712	0.392711	0.39271	0.392709	0.732003	0.392708	0.392707	0.392707	0.253804	0.392707	0.392706	0.392706	0.392705
0.392608	0.392607	0.392606	0.392605	0.392605	0.985181	0.392604	0.392603	0.392602	0.392601	0.3926	0.3926	0.3926	0.392599	0.392599	0.392598	0.392597	0.392596	0.253811	0.392596	0.392595	0.392594	0.392593	0.392592	0.392592	0.392591	0.392591	0.392591	0.732003	0.39259	0.392589	0.392589	0.392588	0.392587	0.161818	0.392586	0.392585	0.392584	0.392583	0.392582	0.392582	0.732003	0.39258	0.392579	0.392579	0.253812	0.392579	0.392578	0.392578	0.392577
0.392482	0.392481	0.39248	0.392479	0.392479	0.985181	0.392478	0.392477	0.392476	0.392475	0.392475	0.392475	0.392474	0.392473	0.392473	0.392472	0.392472	0.392471	0.253819	0.39247	0.392469	0.392468	0.392467	0.392467	0.392466	0.392466	0.392465	0.392465	0.732003	0.392465	0.392463	0.392463	0.392463	0.392462	0.161818	0.392461	0.39246	0.392459	0.392458	0.392457	0.392456	0.732003	0.392455	0.392454	0.392454	0.25382	0.392454	0.392453	0.392453	0.392452
0.392358	0.392358	0.392357	0.392356	0.392356	0.985181	0.392355	0.392354	0.392353	0.392352	0.392351	0.392351	0.392351	0.39235	0.39235	0.392349	0.392348	0.392347	0.253826	0.392347	0.392346	0.392345	0.392344	0.392344	0.392343	0.392343	0.392342	0.392342	0.732003	0.392342	0.39234	0.39234	0.39234	0.392339	0.161818	0.392338	0.392337	0.392336	0.392335	0.392334	0.392333	0.732003	0.392332	0.392331	0.392331	0.253827	0.392331	0.39233	0.39233	0.392329
0.392237	0.392237	0.392236	0.392235	0.392235	0.985181	0.392234	0.392233	0.392232	0.392231	0.392231	0.392231	0.39223	0.39223	0.392229	0.392228	0.392228	0.392227	0.253833	0.392226	0.392225	0.392224	0.392223	0.392223	0.392222	0.392222	0.392222	0.392222	0.732003	0.392221	0.39222	0.39222	0.392219	0.392218	0.161818	0.392217	0.392216	0.392215	0.392215	0.392214	0.392213	0.732003	0.392212	0.392211	0.392211	0.253834	0.39221	0.39221	0.39221	0.392209
0.392119	0.392118	0.392117	0.392117	0.392117	0.985181	0.392116	0.392115	0.392114	0.392113	0.392112	0.392112	0.392112	0.392111	0.392111	0.39211	0.392109	0.392108	0.253839	0.392108	0.392107	0.392106	0.392105	0.392105	0.392104	0.392104	0.392104	0.392103	0.732003	0.392103	0.392102	0.392102	0.392101	0.3921	0.161818	0.392099	0.392098	0.392097	0.392097	0.392096	0.392095	0.732003	0.392094	0.392093	0.392093	0.25384	0.392092	0.392092	0.392092	0.392091
0.392003	0.392002	0.392001	0.392001	0.392001	0.985181	0.391999	0.391999	0.391998	0.391997	0.391996	0.391996	0.391996	0.391995	0.391995	0.391994	0.391993	0.391992	0.253845	0.391992	0.391991	0.39199	0.391989	0.391989	0.391988	0.391988	0.391988	0.391987	0.732003	0.391987	0.391986	0.391986	0.391985	0.391984	0.161818	0.391983	0.391982	0.391982	0.391981	0.39198	0.391979	0.732003	0.391978	0.391977	0.391977	0.253846	0.391977	0.391976	0.391976	0.391975
0.391889	0.391888	0.391887	0.391887	0.391887	0.985181	0.391886	0.391885	0.391884	0.391883	0.391883	0.391883	0.391882	0.391881	0.391881	0.39188	0.39188	0.391879	0.25385	0.391878	0.391877	0.391877	0.391876	0.391875	0.391875	0.391875	0.391874	0.391874	0.732003	0.391873	0.391872	0.391872	0.391872	0.391871	0.161818	0.39187	0.391869	0.391868	0.391867	0.391867	0.391866	0.732003	0.391865	0.391864	0.391864	0.253851	0.391863	0.391863	0.391863	0.391862
0.391777	0.391777	0.391776	0.391775	0.391775	0.985181	0.391774	0.391773	0.391772	0.391771	0.391771	0.391771	0.391771	0.39177	0.39177	0.391769	0.391768	0.391767	0.253855	0.391767	0.391766	0.391765	0.391764	0.391764	0.391763	0.391763	0.391763	0.391763	0.732003	0.391762	0.391761	0.391761	0.39176	0.391759	0.161818	0.391759	0.391758	0.391757	0.391756	0.391755	0.391755	0.732003	0.391754	0.391753	0.391753	0.253856	0.391752	0.391752	0.391751	0.391751
0.391668	0.391667	0.391666	0.391666	0.391666	0.985181	0.391665	0.391664	0.391663	0.391662	0.391662	0.391662	0.391661	0.391661	0.39166	0.391659	0.391659	0.391658	0.25386	0.391658	0.391657	0.391656	0.391655	0.391655	0.391654	0.391654	0.391654	0.391653	0.732003	0.391653	0.391652	0.391652	0.391651	0.39165	0.161818	0.391649	0.391649	0.391648	0.391647	0.391646	0.391646	0.732003	0.391645	0.391644	0.391644	0.253861	0.391643	0.391643	0.391643	0.391642
0.39156	0.39156	0.391559	0.391559	0.391559	0.985181	0.391557	0.391557	0.391556	0.391555	0.391555	0.391555	0.391554	0.391554	0.391553	0.391552	0.391552	0.391551	0.253864	0.391551	0.39155	0.391549	0.391548	0.391548	0.391547	0.391547	0.391547	0.391546	0.732003	0.391546	0.391545	0.391545	0.391544	0.391543	0.161818	0.391543	0.391542	0.391541	0.39154	0.391539	0.391539	0.732003	0.391538	0.391537	0.391537	0.253865	0.391537	0.391536	0.391536	0.391535
0.391455	0.391455	0.391454	0.391453	0.391453	0.985181	0.391452	0.391452	0.391451	0.39145	0.39145	0.391449	0.391449	0.391448	0.391448	0.391447	0.391447	0.391446	0.253868	0.391446	0.391445	0.391444	0.391443	0.391443	0.391442	0.391442	0.391442	0.391442	0.732003	0.391441	0.39144	0.39144	0.391439	0.391439	0.161818	0.391438	0.391437	0.391436	0.391435	0.391435	0.391434	0.732003	0.391433	0.391432	0.391432	0.253869	0.391432	0.391431	0.391431	0.391431
0.391352	0.391352	0.391351	0.39135	0.39135	0.985181	0.391349	0.391349	0.391348	0.391347	0.391347	0.391347	0.391346	0.391346	0.391345	0.391344	0.391344	0.391343	0.253872	0.391343	0.391342	0.391341	0.39134	0.39134	0.391339	0.391339	0.391339	0.391339	0.732003	0.391338	0.391337	0.391337	0.391337	0.391336	0.161818	0.391335	0.391334	0.391334	0.391333	0.391332	0.391331	0.732003	0.39133	0.39133	0.39133	0.253873	0.391329	0.391329	0.391328	0.391328
0.391251	0.391251	0.39125	0.391249	0.391249	0.985181	0.391248	0.391248	0.391247	0.391246	0.391246	0.391246	0.391245	0.391245	0.391244	0.391243	0.391243	0.391242	0.253876	0.391242	0.391241	0.39124	0.391239	0.391239	0.391239	0.391238	0.391238	0.391238	0.732003	0.391237	0.391237	0.391237	0.391236	0.391235	0.161818	0.391234	0.391233	0.391233	0.391232	0.391231	0.391231	0.732003	0.39123	0.391229	0.391229	0.253876	0.391229	0.391228	0.391228	0.391227
0.391152	0.391151	0.391151	0.39115	0.39115	0.985181	0.391149	0.391149	0.391148	0.391147	0.391147	0.391147	0.391146	0.391146	0.391145	0.391145	0.391144	0.391143	0.253879	0.391143	0.391142	0.391141	0.39114	0.39114	0.39114	0.39114	0.391139	0.391139	0.732003	0.391139	0.391138	0.391138	0.391137	0.391136	0.161818	0.391136	0.391135	0.391134	0.391133	0.391133	0.391132	0.732003	0.391131	0.39113	0.39113	0.253879	0.39113	0.39113	0.391129	0.391129
0.391055	0.391054	0.391054	0.391053	0.391053	0.985181	0.391052	0.391052	0.391051	0.39105	0.39105	0.39105	0.391049	0.391049	0.391048	0.391048	0.391047	0.391046	0.253882	0.391046	0.391045	0.391044	0.391044	0.391044	0.391043	0.391043	0.391042	0.391042	0.732003	0.391042	0.391041	0.391041	0.39104	0.391039	0.161818	0.391039	0.391038	0.391037	0.391037	0.391036	0.391035	0.732003	0.391034	0.391034	0.391034	0.253882	0.391033	0.391033	0.391033	0.391032
0.39096	0.390959	0.390958	0.390958	0.390958	0.985181	0.390957	0.390956	0.390956	0.390955	0.390954	0.390954	0.390954	0.390953	0.390953	0.390952	0.390952	0.390951	0.253885	0.390951	0.39095	0.390949	0.390949	0.390948	0.390948	0.390948	0.390947	0.390947	0.732003	0.390947	0.390946	0.390946	0.390945	0.390945	0.161818	0.390944	0.390943	0.390942	0.390942	0.390941	0.39094	0.732003	0.39094	0.390939	0.390939	0.253885	0.390938	0.390938	0.390938	0.390937
0.390866	0.390866	0.390865	0.390865	0.390865	0.985181	0.390864	0.390863	0.390862	0.390862	0.390861	0.390861	0.390861	0.39086	0.39086	0.390859	0.390859	0.390858	0.253888	0.390858	0.390857	0.390856	0.390855	0.390855	0.390855	0.390855	0.390854	0.390854	0.732003	0.390854	0.390853	0.390853	0.390852	0.390851	0.161818	0.390851	0.39085	0.390849	0.390849	0.390848	0.390847	0.732003	0.390847	0.390846	0.390846	0.253888	0.390845	0.390845	0.390845	0.390844
0.390775	0.390774	0.390773	0.390773	0.390773	0.985181	0.390772	0.390772	0.390771	0.39077	0.39077	0.39077	0.390769	0.390769	0.390769	0.390768	0.390767	0.390767	0.25389	0.390766	0.390766	0.390765	0.390764	0.390764	0.390763	0.390763	0.390763	0.390763	0.732003	0.390762	0.390761	0.390761	0.390761	0.39076	0.161818	0.390759	0.390759	0.390758	0.390757	0.390757	0.390756	0.732003	0.390755	0.390755	0.390755	0.25389	0.390754	0.390754	0.390754	0.390753
0.390685	0.390684	0.390684	0.390683	0.390683	0.985181	0.390682	0.390682	0.390681	0.39068	0.39068	0.39068	0.39068	0.390679	0.390679	0.390678	0.390678	0.390677	0.253892	0.390677	0.390676	0.390675	0.390674	0.390674	0.390674	0.390674	0.390673	0.390673	0.732003	0.390673	0.390672	0.390672	0.390671	0.390671	0.161818	0.39067	0.390669	0.390669	0.390668	0.390667	0.390667	0.732003	0.390666	0.390665	0.390665	0.253893	0.390665	0.390665	0.390664	0.390664
0.390597	0.390596	0.390596	0.390595	0.390595	0.985181	0.390595	0.390594	0.390593	0.390592	0.390592	0.390592	0.390592	0.390591	0.390591	0.39059	0.39059	0.390589	0.253894	0.390589	0.390588	0.390587	0.390587	0.390587	0.390586	0.390586	0.390586	0.390585	0.732003	0.390585	0.390584	0.390584	0.390584	0.390583	0.161818	0.390582	0.390582	0.390581	0.39058	0.39058	0.390579	0.732003	0.390578	0.390578	0.390578	0.253895	0.390577	0.390577	0.390577	0.390576
0.390511	0.39051	0.390509	0.390509	0.390509	0.985181	0.390508	0.390508	0.390507	0.390506	0.390506	0.390506	0.390506	0.390505	0.390505	0.390504	0.390504	0.390503	0.253896	0.390503	0.390502	0.390501	0.390501	0.390501	0.3905	0.3905	0.3905	0.390499	0.732003	0.390499	0.390498	0.390498	0.390498	0.390497	0.161818	0.390496	0.390496	0.390495	0.390494	0.390494	0.390493	0.732003	0.390492	0.390492	0.390492	0.253897	0.390491	0.390491	0.390491	0.39049
0.390426	0.390426	0.390425	0.390425	0.390425	0.985181	0.390424	0.390423	0.390422	0.390422	0.390421	0.390421	0.390421	0.390421	0.39042	0.39042	0.390419	0.390419	0.253898	0.390418	0.390418	0.390417	0.390416	0.390416	0.390416	0.390415	0.390415	0.390415	0.732003	0.390415	0.390414	0.390414	0.390413	0.390413	0.161818	0.390412	0.390411	0.390411	0.39041	0.39041	0.390409	0.732003	0.390408	0.390408	0.390408	0.253899	0.390407	0.390407	0.390407	0.390406
0.390343	0.390343	0.390342	0.390342	0.390342	0.985181	0.390341	0.39034	0.39034	0.390339	0.390339	0.390339	0.390338	0.390338	0.390337	0.390337	0.390336	0.390336	0.2539	0.390336	0.390335	0.390334	0.390333	0.390333	0.390333	0.390333	0.390332	0.390332	0.732003	0.390332	0.390331	0.390331	0.390331	0.39033	0.161818	0.390329	0.390329	0.390328	0.390327	0.390327	0.390326	0.732003	0.390326	0.390325	0.390325	0.2539	0.390325	0.390324	0.390324	0.390324
0.390262	0.390261	0.390261	0.39026	0.39026	0.985181	0.390259	0.390259	0.390258	0.390258	0.390257	0.390257	0.390257	0.390256	0.390256	0.390256	0.390255	0.390255	0.253902	0.390254	0.390254	0.390253	0.390252	0.390252	0.390252	0.390252	0.390251	0.390251	0.732003	0.390251	0.39025	0.39025	0.390249	0.390249	0.161818	0.390248	0.390248	0.390247	0.390246	0.390246	0.390245	0.732003	0.390245	0.390244	0.390244	0.253902	0.390244	0.390243	0.390243	0.390243
0.390182	0.390182	0.390181	0.390181	0.390181	0.985181	0.39018	0.390179	0.390179	0.390178	0.390178	0.390178	0.390177	0.390177	0.390177	0.390176	0.390176	0.390175	0.253903	0.390175	0.390174	0.390173	0.390173	0.390173	0.390172	0.390172	0.390172	0.390172	0.732003	0.390171	0.39017	0.39017	0.39017	0.390169	0.161818	0.390169	0.390168	0.390168	0.390167	0.390166	0.390166	0.732003	0.390165	0.390165	0.390165	0.253903	0.390164	0.390164	0.390164	0.390163
0.390104	0.390103	0.390103	0.390102	0.390102	0.985181	0.390102	0.390101	0.3901	0.3901	0.3901	0.390099	0.390099	0.390099	0.390098	0.390098	0.390098	0.390097	0.253904	0.390097	0.390096	0.390095	0.390095	0.390095	0.390094	0.390094	0.390094	0.390094	0.732003	0.390093	0.390092	0.390092	0.390092	0.390091	0.161818	0.390091	0.39009	0.39009	0.390089	0.390088	0.390088	0.732003	0.390087	0.390087	0.390087	0.253905	0.390086	0.390086	0.390086	0.390085
0.390027	0.390027	0.390026	0.390026	0.390026	0.985181	0.390025	0.390024	0.390024	0.390023	0.390023	0.390023	0.390023	0.390022	0.390022	0.390021	0.390021	0.39002	0.253906	0.39002	0.390019	0.390019	0.390018	0.390018	0.390018	0.390018	0.390017	0.390017	0.732003	0.390017	0.390016	0.390016	0.390015	0.390015	0.161818	0.390014	0.390014	0.390013	0.390013	0.390012	0.390012	0.732003	0.390011	0.39001	0.39001	0.253906	0.39001	0.39001	0.390009	0.390009
0.389952	0.389951	0.389951	0.389951	0.389951	0.985181	0.38995	0.389949	0.389949	0.389948	0.389948	0.389948	0.389948	0.389947	0.389947	0.389946	0.389946	0.389945	0.253907	0.389945	0.389944	0.389944	0.389943	0.389943	0.389943	0.389942	0.389942	0.389942	0.732003	0.389942	0.389941	0.389941	0.389941	0.38994	0.161818	0.389939	0.389939	0.389938	0.389938	0.389937	0.389937	0.732003	0.389936	0.389935	0.389935	0.253907	0.389935	0.389935	0.389935	0.389934
0.389878	0.389878	0.389877	0.389877	0.389877	0.985181	0.389876	0.389876	0.389875	0.389874	0.389874	0.389874	0.389874	0.389873	0.389873	0.389873	0.389872	0.389872	0.253908	0.389871	0.389871	0.38987	0.38987	0.38987	0.389869	0.389869	0.389869	0.389869	0.732003	0.389868	0.389868	0.389868	0.389867	0.389866	0.161818	0.389866	0.389865	0.389865	0.389864	0.389864	0.389863	0.732003	0.389863	0.389862	0.389862	0.253908	0.389862	0.389861	0.389861	0.389861
0.389806	0.389805	0.389805	0.389805	0.389805	0.985181	0.389804	0.389803	0.389803	0.389802	0.389802	0.389802	0.389802	0.389801	0.389801	0.3898	0.3898	0.3898	0.253909	0.389799	0.389799	0.389798	0.389797	0.389797	0.389797	0.389797	0.389797	0.389796	0.732003	0.389796	0.389795	0.389795	0.389795	0.389794	0.161818	0.389794	0.389793	0.389793	0.389792	0.389792	0.389791	0.732003	0.389791	0.38979	0.38979	0.253909	0.38979	0.38979	0.389789	0.389789
0.389735	0.389735	0.389734	0.389734	0.389734	0.985181	0.389733	0.389733	0.389732	0.389731	0.389731	0.389731	0.389731	0.38973	0.38973	0.38973	0.389729	0.389729	0.25391	0.389729	0.389728	0.389727	0.389727	0.389727	0.389726	0.389726	0.389726	0.389726	0.732003	0.389725	0.389725	0.389725	0.389724	0.389724	0.161818	0.389723	0.389723	0.389722	0.389722	0.389721	0.389721	0.732003	0.38972	0.38972	0.389719	0.25391	0.389719	0.389719	0.389719	0.389718
0.389665	0.389665	0.389664	0.389664	0.389664	0.985181	0.389664	0.389663	0.389663	0.389662	0.389662	0.389662	0.389662	0.389661	0.389661	0.38966	0.38966	0.389659	0.253911	0.389659	0.389658	0.389658	0.389657	0.389657	0.389657	0.389657	0.389657	0.389656	0.732003	0.389656	0.389655	0.389655	0.389655	0.389654	0.161818	0.389654	0.389653	0.389653	0.389652	0.389652	0.389651	0.732003	0.389651	0.38965	0.38965	0.253911	0.38965	0.38965	0.389649	0.389649
0.389597	0.389597	0.389596	0.389596	0.389596	0.985181	0.389595	0.389595	0.389594	0.389594	0.389594	0.389594	0.389593	0.389593	0.389593	0.389592	0.389592	0.389591	0.253912	0.389591	0.38959	0.38959	0.389589	0.389589	0.389589	0.389589	0.389589	0.389588	0.732003	0.389588	0.389587	0.389587	0.389587	0.389586	0.161818	0.389586	0.389585	0.389585	0.389584	0.389584	0.389584	0.732003	0.389583	0.389582	0.389582	0.253912	0.389582	0.389582	0.389582	0.389581
0.38953	0.38953	0.38953	0.389529	0.389529	0.985181	0.389529	0.389528	0.389528	0.389527	0.389527	0.389527	0.389527	0.389526	0.389526	0.389525	0.389525	0.389525	0.253913	0.389524	0.389524	0.389523	0.389523	0.389523	0.389522	0.389522	0.389522	0.389522	0.732003	0.389521	0.389521	0.389521	0.38952	0.38952	0.161818	0.389519	0.389519	0.389518	0.389518	0.389517	0.389517	0.732003	0.389516	0.389516	0.389516	0.253913	0.389516	0.389515	0.389515	0.389515
0.389465	0.389465	0.389464	0.389464	0.389464	0.985181	0.389463	0.389463	0.389462	0.389462	0.389461	0.389461	0.389461	0.389461	0.38946	0.38946	0.38946	0.389459	0.253913	0.389459	0.389458	0.389458	0.389457	0.389457	0.389457	0.389457	0.389457	0.389456	0.732003	0.389456	0.389455	0.389455	0.389455	0.389454	0.161818	0.389454	0.389453	0.389453	0.389453	0.389452	0.389452	0.732003	0.389451	0.389451	0.389451	0.253913	0.38945	0.38945	0.38945	0.389449
0.389401	0.3894	0.3894	0.3894	0.389399	0.985181	0.389399	0.389398	0.389398	0.389397	0.389397	0.389397	0.389397	0.389396	0.389396	0.389396	0.389396	0.389395	0.253914	0.389395	0.389394	0.389394	0.389393	0.389393	0.389393	0.389393	0.389392	0.389392	0.732003	0.389392	0.389391	0.389391	0.389391	0.38939	0.161818	0.38939	0.389389	0.389389	0.389389	0.389388	0.389388	0.732003	0.389387	0.389387	0.389387	0.253914	0.389386	0.389386	0.389386	0.389385
0.389338	0.389337	0.389337	0.389337	0.389336	0.985181	0.389336	0.389335	0.389335	0.389334	0.389334	0.389334	0.389334	0.389334	0.389333	0.389333	0.389333	0.389332	0.253915	0.389332	0.389331	0.389331	0.38933	0.38933	0.38933	0.38933	0.38933	0.389329	0.732003	0.389329	0.389329	0.389328	0.389328	0.389328	0.161818	0.389327	0.389327	0.389326	0.389326	0.389325	0.389325	0.732003	0.389324	0.389324	0.389324	0.253915	0.389324	0.389323	0.389323	0.389323
0.389276	0.389275	0.389275	0.389275	0.389275	0.985181	0.389274	0.389274	0.389273	0.389273	0.389272	0.389272	0.389272	0.389272	0.389272	0.389271	0.389271	0.38927	0.253915	0.38927	0.38927	0.389269	0.389269	0.389269	0.389268	0.389268	0.389268	0.389268	0.732003	0.389267	0.389267	0.389267	0.389266	0.389266	0.161818	0.389266	0.389265	0.389265	0.389264	0.389264	0.389263	0.732003	0.389263	0.389262	0.389262	0.253915	0.389262	0.389262	0.389262	0.389261
0.389215	0.389215	0.389214	0.389214	0.389214	0.985181	0.389214	0.389213	0.389213	0.389212	0.389212	0.389212	0.389212	0.389211	0.389211	0.389211	0.38921	0.38921	0.253916	0.38921	0.389209	0.389209	0.389208	0.389208	0.389208	0.389208	0.389207	0.389207	0.732003	0.389207	0.389206	0.389206	0.389206	0.389206	0.161818	0.389205	0.389205	0.389204	0.389204	0.389203	0.389203	0.732003	0.389202	0.389202	0.389202	0.253916	0.389202	0.389201	0.389201	0.389201
0.389156	0.389155	0.389155	0.389155	0.389155	0.985181	0.389154	0.389154	0.389153	0.389153	0.389153	0.389152	0.389152	0.389152	0.389152	0.389151	0.389151	0.389151	0.253916	0.38915	0.38915	0.389149	0.389149	0.389149	0.389148	0.389148	0.389148	0.389148	0.732003	0.389148	0.389147	0.389147	0.389147	0.389146	0.161818	0.389146	0.389145	0.389145	0.389145	0.389144	0.389144	0.732003	0.389143	0.389143	0.389143	0.253916	0.389143	0.389142	0.389142	0.389142
0.389097	0.389097	0.389097	0.389096	0.389096	0.985181	0.389096	0.389095	0.389095	0.389095	0.389094	0.389094	0.389094	0.389094	0.389094	0.389093	0.389093	0.389092	0.253917	0.389092	0.389092	0.389091	0.389091	0.389091	0.38909	0.38909	0.38909	0.38909	0.732003	0.38909	0.389089	0.389089	0.389089	0.389088	0.161818	0.389088	0.389087	0.389087	0.389087	0.389086	0.389086	0.732003	0.389085	0.389085	0.389085	0.253917	0.389085	0.389084	0.389084	0.389084
0.38904	0.38904	0.38904	0.389039	0.389039	0.985181	0.389039	0.389038	0.389038	0.389037	0.389037	0.389037	0.389037	0.389037	0.389036	0.389036	0.389036	0.389035	0.253917	0.389035	0.389035	0.389034	0.389034	0.389034	0.389033	0.389033	0.389033	0.389033	0.732003	0.389033	0.389032	0.389032	0.389032	0.389031	0.161818	0.389031	0.38903	0.38903	0.38903	0.389029	0.389029	0.732003	0.389028	0.389028	0.389028	0.253917	0.389028	0.389027	0.389027	0.389027
0.388984	0.388984	0.388983	0.388983	0.388983	0.985181	0.388983	0.388982	0.388982	0.388981	0.388981	0.388981	0.388981	0.388981	0.38898	0.38898	0.38898	0.388979	0.253918	0.388979	0.388979	0.388978	0.388978	0.388978	0.388977	0.388977	0.388977	0.388977	0.732003	0.388977	0.388976	0.388976	0.388976	0.388975	0.161818	0.388975	0.388975	0.388974	0.388974	0.388973	0.388973	0.732003	0.388972	0.388972	0.388972	0.253918	0.388972	0.388972	0.388971	0.388971
0.388929	0.388929	0.388929	0.388928	0.388928	0.985181	0.388928	0.388927	0.388927	0.388927	0.388926	0.388926	0.388926	0.388926	0.388926	0.388925	0.388925	0.388924	0.253918	0.388924	0.388924	0.388923	0.388923	0.388923	0.388923	0.388922	0.388922	0.388922	0.732003	0.388922	0.388921	0.388921	0.388921	0.388921	0.161818	0.38892	0.38892	0.388919	0.388919	0.388919	0.388918	0.732003	0.388918	0.388917	0.388917	0.253918	0.388917	0.388917	0.388917	0.388916
0.388875	0.388875	0.388875	0.388875	0.388874	0.985181	0.388874	0.388874	0.388873	0.388873	0.388872	0.388872	0.388872	0.388872	0.388872	0.388871	0.388871	0.388871	0.253918	0.388871	0.38887	0.38887	0.388869	0.388869	0.388869	0.388869	0.388869	0.388868	0.732003	0.388868	0.388868	0.388868	0.388867	0.388867	0.161818	0.388866	0.388866	0.388866	0.388865	0.388865	0.388865	0.732003	0.388864	0.388864	0.388864	0.253918	0.388863	0.388863	0.388863	0.388863
0.388823	0.388822	0.388822	0.388822	0.388822	0.985181	0.388821	0.388821	0.38882	0.38882	0.38882	0.38882	0.38882	0.388819	0.388819	0.388819	0.388818	0.388818	0.253919	0.388818	0.388817	0.388817	0.388816	0.388816	0.388816	0.388816	0.388816	0.388816	0.732003	0.388815	0.388815	0.388815	0.388815	0.388814	0.161818	0.388814	0.388813	0.388813	0.388813	0.388812	0.388812	0.732003	0.388811	0.388811	0.388811	0.253919	0.388811	0.388811	0.38881	0.38881
0.388771	0.38877	0.38877	0.38877	0.38877	0.985181	0.388769	0.388769	0.388769	0.388768	0.388768	0.388768	0.388768	0.388767	0.388767	0.388767	0.388767	0.388766	0.253919	0.388766	0.388766	0.388765	0.388765	0.388765	0.388764	0.388764	0.388764	0.388764	0.732003	0.388764	0.388763	0.388763	0.388763	0.388762	0.161818	0.388762	0.388762	0.388761	0.388761	0.388761	0.38876	0.732003	0.38876	0.388759	0.388759	0.253919	0.388759	0.388759	0.388759	0.388759
0.38872	0.38872	0.388719	0.388719	0.388719	0.985181	0.388718	0.388718	0.388718	0.388717	0.388717	0.388717	0.388717	0.388717	0.388716	0.388716	0.388716	0.388715	0.253919	0.388715	0.388715	0.388714	0.388714	0.388714	0.388714	0.388714	0.388713	0.388713	0.732003	0.388713	0.388713	0.388713	0.388712	0.388712	0.161818	0.388711	0.388711	0.388711	0.38871	0.38871	0.38871	0.732003	0.388709	0.388709	0.388709	0.253919	0.388709	0.388708	0.388708	0.388708
0.38867	0.38867	0.388669	0.388669	0.388669	0.985181	0.388669	0.388668	0.388668	0.388668	0.388667	0.388667	0.388667	0.388667	0.388667	0.388666	0.388666	0.388666	0.253919	0.388666	0.388665	0.388665	0.388664	0.388664	0.388664	0.388664	0.388664	0.388664	0.732003	0.388663	0.388663	0.388663	0.388663	0.388662	0.161818	0.388662	0.388661	0.388661	0.388661	0.38866	0.38866	0.732003	0.38866	0.388659	0.388659	0.253919	0.388659	0.388659	0.388659	0.388658
0.388621	0.388621	0.38862	0.38862	0.38862	0.985181	0.38862	0.38862	0.388619	0.388619	0.388619	0.388618	0.388618	0.388618	0.388618	0.388617	0.388617	0.388617	0.25392	0.388617	0.388616	0.388616	0.388615	0.388615	0.388615	0.388615	0.388615	0.388615	0.732003	0.388615	0.388614	0.388614	0.388614	0.388613	0.161818	0.388613	0.388613	0.388612	0.388612	0.388612	0.388611	0.732003	0.388611	0.388611	0.38861	0.25392	0.38861	0.38861	0.38861	0.38861
0.388573	0.388573	0.388573	0.388572	0.388572	0.985181	0.388572	0.388572	0.388571	0.388571	0.388571	0.388571	0.388571	0.38857	0.38857	0.38857	0.388569	0.388569	0.25392	0.388569	0.388568	0.388568	0.388568	0.388568	0.388567	0.388567	0.388567	0.388567	0.732003	0.388567	0.388566	0.388566	0.388566	0.388566	0.161818	0.388565	0.388565	0.388565	0.388564	0.388564	0.388564	0.732003	0.388563	0.388563	0.388563	0.25392	0.388563	0.388562	0.388562	0.388562
0.388526	0.388526	0.388526	0.388525	0.388525	0.985181	0.388525	0.388525	0.388524	0.388524	0.388524	0.388524	0.388524	0.388523	0.388523	0.388523	0.388522	0.388522	0.25392	0.388522	0.388522	0.388521	0.388521	0.388521	0.38852	0.38852	0.38852	0.38852	0.732003	0.38852	0.388519	0.388519	0.388519	0.388519	0.161818	0.388518	0.388518	0.388518	0.388517	0.388517	0.388517	0.732003	0.388516	0.388516	0.388516	0.25392	0.388516	0.388516	0.388515	0.388515
0.38848	0.38848	0.388479	0.388479	0.388479	0.985181	0.388479	0.388479	0.388478	0.388478	0.388478	0.388478	0.388478	0.388477	0.388477	0.388477	0.388476	0.388476	0.25392	0.388476	0.388475	0.388475	0.388475	0.388475	0.388474	0.388474	0.388474	0.388474	0.732003	0.388474	0.388473	0.388473	0.388473	0.388473	0.161818	0.388472	0.388472	0.388472	0.388471	0.388471	0.388471	0.732003	0.38847	0.38847	0.38847	0.25392	0.38847	0.38847	0.38847	0.388469
0.388435	0.388435	0.388434	0.388434	0.388434	0.985181	0.388434	0.388433	0.388433	0.388433	0.388432	0.388432	0.388432	0.388432	0.388432	0.388432	0.388431	0.388431	0.25392	0.388431	0.38843	0.38843	0.38843	0.38843	0.388429	0.388429	0.388429	0.388429	0.732003	0.388429	0.388428	0.388428	0.388428	0.388428	0.161818	0.388427	0.388427	0.388427	0.388426	0.388426	0.388426	0.732003	0.388425	0.388425	0.388425	0.253921	0.388425	0.388425	0.388425	0.388424
0.388391	0.38839	0.38839	0.38839	0.38839	0.985181	0.388389	0.388389	0.388389	0.388388	0.388388	0.388388	0.388388	0.388388	0.388388	0.388387	0.388387	0.388387	0.253921	0.388387	0.388386	0.388386	0.388385	0.388385	0.388385	0.388385	0.388385	0.388385	0.732003	0.388385	0.388384	0.388384	0.388384	0.388384	0.161818	0.388383	0.388383	0.388383	0.388382	0.388382	0.388382	0.732003	0.388381	0.388381	0.388381	0.253921	0.388381	0.388381	0.38838	0.38838
0.388347	0.388347	0.388346	0.388346	0.388346	0.985181	0.388346	0.388346	0.388345	0.388345	0.388345	0.388345	0.388345	0.388344	0.388344	0.388344	0.388344	0.388343	0.253921	0.388343	0.388343	0.388342	0.388342	0.388342	0.388342	0.388342	0.388342	0.388341	0.732003	0.388341	0.388341	0.388341	0.388341	0.38834	0.161818	0.38834	0.38834	0.388339	0.388339	0.388339	0.388338	0.732003	0.388338	0.388338	0.388338	0.253921	0.388337	0.388337	0.388337	0.388337
0.388304	0.388304	0.388304	0.388304	0.388304	0.985181	0.388303	0.388303	0.388303	0.388302	0.388302	0.388302	0.388302	0.388302	0.388302	0.388301	0.388301	0.388301	0.253921	0.388301	0.3883	0.3883	0.3883	0.388299	0.388299	0.388299	0.388299	0.388299	0.732003	0.388299	0.388298	0.388298	0.388298	0.388298	0.161818	0.388297	0.388297	0.388297	0.388296	0.388296	0.388296	0.732003	0.388295	0.388295	0.388295	0.253921	0.388295	0.388295	0.388295	0.388294
0.388263	0.388262	0.388262	0.388262	0.388262	0.985181	0.388261	0.388261	0.388261	0.388261	0.38826	0.38826	0.38826	0.38826	0.38826	0.388259	0.388259	0.388259	0.253921	0.388259	0.388258	0.388258	0.388258	0.388258	0.388258	0.388257	0.388257	0.388257	0.732003	0.388257	0.388257	0.388257	0.388256	0.388256	0.161818	0.388256	0.388255	0.388255	0.388255	0.388254	0.388254	0.732003	0.388254	0.388254	0.388254	0.253921	0.388253	0.388253	0.388253	0.388253
0.388222	0.388221	0.388221	0.388221	0.388221	0.985181	0.388221	0.38822	0.38822	0.38822	0.388219	0.388219	0.388219	0.388219	0.388219	0.388219	0.388218	0.388218	0.253921	0.388218	0.388218	0.388217	0.388217	0.388217	0.388217	0.388217	0.388216	0.388216	0.732003	0.388216	0.388216	0.388216	0.388215	0.388215	0.161818	0.388215	0.388214	0.388214	0.388214	0.388214	0.388213	0.732003	0.388213	0.388213	0.388213	0.253921	0.388213	0.388212	0.388212	0.388212
0.388181	0.388181	0.388181	0.388181	0.388181	0.985181	0.38818	0.38818	0.38818	0.388179	0.388179	0.388179	0.388179	0.388179	0.388179	0.388178	0.388178	0.388178	0.253921	0.388178	0.388177	0.388177	0.388177	0.388177	0.388176	0.388176	0.388176	0.388176	0.732003	0.388176	0.388176	0.388176	0.388175	0.388175	0.161818	0.388175	0.388174	0.388174	0.388174	0.388174	0.388173	0.732003	0.388173	0.388173	0.388173	0.253921	0.388172	0.388172	0.388172	0.388172
0.388142	0.388142	0.388141	0.388141	0.388141	0.985181	0.388141	0.388141	0.38814	0.38814	0.38814	0.38814	0.38814	0.388139	0.388139	0.388139	0.388139	0.388139	0.253921	0.388138	0.388138	0.388138	0.388137	0.388137	0.388137	0.388137	0.388137	0.388137	0.732003	0.388137	0.388136	0.388136	0.388136	0.388136	0.161818	0.388135	0.388135	0.388135	0.388135	0.388134	0.388134	0.732003	0.388134	0.388133	0.388133	0.253921	0.388133	0.388133	0.388133	0.388133
0.388103	0.388103	0.388103	0.388103	0.388103	0.985181	0.388102	0.388102	0.388102	0.388101	0.388101	0.388101	0.388101	0.388101	0.388101	0.3881	0.3881	0.3881	0.253922	0.3881	0.388099	0.388099	0.388099	0.388099	0.388099	0.388098	0.388098	0.388098	0.732003	0.388098	0.388098	0.388098	0.388097	0.388097	0.161818	0.388097	0.388097	0.388096	0.388096	0.388096	0.388096	0.732003	0.388095	0.388095	0.388095	0.253922	0.388095	0.388095	0.388094	0.388094
0.388065	0.388065	0.388065	0.388065	0.388065	0.985181	0.388064	0.388064	0.388064	0.388063	0.388063	0.388063	0.388063	0.388063	0.388063	0.388063	0.388062	0.388062	0.253922	0.388062	0.388062	0.388061	0.388061	0.388061	0.388061	0.388061	0.388061	0.38806	0.732003	0.38806	0.38806	0.38806	0.38806	0.388059	0.161818	0.388059	0.388059	0.388059	0.388058	0.388058	0.388058	0.732003	0.388057	0.388057	0.388057	0.253922	0.388057	0.388057	0.388057	0.388056
0.388028	0.388028	0.388028	0.388028	0.388028	0.985181	0.388027	0.388027	0.388027	0.388026	0.388026	0.388026	0.388026	0.388026	0.388026	0.388025	0.388025	0.388025	0.253922	0.388025	0.388024	0.388024	0.388024	0.388024	0.388024	0.388024	0.388023	0.388023	0.732003	0.388023	0.388023	0.388023	0.388023	0.388022	0.161818	0.388022	0.388022	0.388021	0.388021	0.388021	0.388021	0.732003	0.38802	0.38802	0.38802	0.253922	0.38802	0.38802	0.38802	0.388019
0.387992	0.387992	0.387991	0.387991	0.387991	0.985181	0.387991	0.38799	0.38799	0.38799	0.38799	0.38799	0.38799	0.387989	0.387989	0.387989	0.387989	0.387989	0.253922	0.387988	0.387988	0.387988	0.387987	0.387987	0.387987	0.387987	0.387987	0.387987	0.732003	0.387987	0.387986	0.387986	0.387986	0.387986	0.161818	0.387986	0.387985	0.387985	0.387985	0.387985	0.387984	0.732003	0.387984	0.387984	0.387984	0.253922	0.387984	0.387983	0.387983	0.387983
0.387956	0.387956	0.387955	0.387955	0.387955	0.985181	0.387955	0.387955	0.387954	0.387954	0.387954	0.387954	0.387954	0.387954	0.387954	0.387953	0.387953	0.387953	0.253922	0.387953	0.387952	0.387952	0.387952	0.387952	0.387952	0.387951	0.387951	0.387951	0.732003	0.387951	0.387951	0.387951	0.387951	0.38795	0.161818	0.38795	0.38795	0.387949	0.387949	0.387949	0.387949	0.732003	0.387948	0.387948	0.387948	0.253922	0.387948	0.387948	0.387948	0.387948
0.387921	0.387921	0.38792	0.38792	0.38792	0.985181	0.38792	0.38792	0.387919	0.387919	0.387919	0.387919	0.387919	0.387919	0.387919	0.387918	0.387918	0.387918	0.253922	0.387918	0.387917	0.387917	0.387917	0.387917	0.387917	0.387916	0.387916	0.387916	0.732003	0.387916	0.387916	0.387916	0.387916	0.387915	0.161818	0.387915	0.387915	0.387915	0.387914	0.387914	0.387914	0.732003	0.387913	0.387913	0.387913	0.253922	0.387913	0.387913	0.387913	0.387913
0.387886	0.387886	0.387886	0.387886	0.387886	0.985181	0.387886	0.387885	0.387885	0.387885	0.387885	0.387885	0.387885	0.387884	0.387884	0.387884	0.387884	0.387883	0.253922	0.387883	0.387883	0.387883	0.387882	0.387882	0.387882	0.387882	0.387882	0.387882	0.732003	0.387882	0.387882	0.387881	0.387881	0.387881	0.161818	0.387881	0.38788	0.38788	0.38788	0.38788	0.38788	0.732003	0.387879	0.387879	0.387879	0.253922	0.387879	0.387879	0.387879	0.387878
0.387853	0.387853	0.387852	0.387852	0.387852	0.985181	0.387852	0.387852	0.387851	0.387851	0.387851	0.387851	0.387851	0.387851	0.38785	0.38785	0.38785	0.38785	0.253922	0.38785	0.387849	0.387849	0.387849	0.387849	0.387849	0.387849	0.387848	0.387848	0.732003	0.387848	0.387848	0.387848	0.387848	0.387847	0.161818	0.387847	0.387847	0.387847	0.387846	0.387846	0.387846	0.732003	0.387846	0.387845	0.387845	0.253922	0.387845	0.387845	0.387845	0.387845
0.38782	0.387819	0.387819	0.387819	0.387819	0.985181	0.387819	0.387819	0.387818	0.387818	0.387818	0.387818	0.387818	0.387818	0.387817	0.387817	0.387817	0.387817	0.253922	0.387817	0.387816	0.387816	0.387816	0.387816	0.387816	0.387816	0.387815	0.387815	0.732003	0.387815	0.387815	0.387815	0.387815	0.387814	0.161818	0.387814	0.387814	0.387814	0.387813	0.387813	0.387813	0.732003	0.387813	0.387812	0.387812	0.253922	0.387812	0.387812	0.387812	0.387812
0.387787	0.387787	0.387787	0.387787	0.387787	0.985181	0.387786	0.387786	0.387786	0.387786	0.387785	0.387785	0.387785	0.387785	0.387785	0.387785	0.387785	0.387784	0.253922	0.387784	0.387784	0.387784	0.387783	0.387783	0.387783	0.387783	0.387783	0.387783	0.732003	0.387783	0.387783	0.387783	0.387782	0.387782	0.161818	0.387782	0.387782	0.387781	0.387781	0.387781	0.387781	0.732003	0.38778	0.38778	0.38778	0.253922	0.38778	0.38778	0.38778	0.38778
0.387755	0.387755	0.387755	0.387755	0.387755	0.985181	0.387754	0.387754	0.387754	0.387754	0.387754	0.387754	0.387754	0.387753	0.387753	0.387753	0.387753	0.387753	0.253922	0.387752	0.387752	0.387752	0.387752	0.387752	0.387751	0.387751	0.387751	0.387751	0.732003	0.387751	0.387751	0.387751	0.387751	0.38775	0.161818	0.38775	0.38775	0.38775	0.387749	0.387749	0.387749	0.732003	0.387749	0.387748	0.387748	0.253922	0.387748	0.387748	0.387748	0.387748
0.387724	0.387724	0.387724	0.387724	0.387724	0.985181	0.387723	0.387723	0.387723	0.387723	0.387722	0.387722	0.387722	0.387722	0.387722	0.387722	0.387722	0.387721	0.253922	0.387721	0.387721	0.387721	0.387721	0.387721	0.38772	0.38772	0.38772	0.38772	0.732003	0.38772	0.38772	0.38772	0.387719	0.387719	0.161818	0.387719	0.387719	0.387719	0.387718	0.387718	0.387718	0.732003	0.387718	0.387717	0.387717	0.253922	0.387717	0.387717	0.387717	0.387717
0.387694	0.387693	0.387693	0.387693	0.387693	0.985181	0.387693	0.387693	0.387692	0.387692	0.387692	0.387692	0.387692	0.387692	0.387691	0.387691	0.387691	0.387691	0.253922	0.387691	0.38769	0.38769	0.38769	0.38769	0.38769	0.38769	0.38769	0.38769	0.732003	0.387689	0.387689	0.387689	0.387689	0.387689	0.161818	0.387688	0.387688	0.387688	0.387688	0.387688	0.387687	0.732003	0.387687	0.387687	0.387687	0.253922	0.387687	0.387687	0.387687	0.387686
0.387664	0.387663	0.387663	0.387663	0.387663	0.985181	0.387663	0.387663	0.387662	0.387662	0.387662	0.387662	0.387662	0.387662	0.387662	0.387661	0.387661	0.387661	0.253922	0.387661	0.387661	0.38766	0.38766	0.38766	0.38766	0.38766	0.38766	0.38766	0.732003	0.387659	0.387659	0.387659	0.387659	0.387659	0.161818	0.387659	0.387658	0.387658	0.387658	0.387658	0.387658	0.732003	0.387657	0.387657	0.387657	0.253922	0.387657	0.387657	0.387657	0.387656
0.387634	0.387634	0.387634	0.387634	0.387634	0.985181	0.387633	0.387633	0.387633	0.387633	0.387633	0.387632	0.387632	0.387632	0.387632	0.387632	0.387632	0.387632	0.253922	0.387631	0.387631	0.387631	0.387631	0.387631	0.38763	0.38763	0.38763	0.38763	0.732003	0.38763	0.38763	0.38763	0.38763	0.387629	0.161818	0.387629	0.387629	0.387629	0.387629	0.387628	0.387628	0.732003	0.387628	0.387628	0.387628	0.253922	0.387628	0.387627	0.387627	0.387627
0.387605	0.387605	0.387605	0.387605	0.387605	0.985181	0.387604	0.387604	0.387604	0.387604	0.387604	0.387604	0.387604	0.387603	0.387603	0.387603	0.387603	0.387603	0.253922	0.387603	0.387602	0.387602	0.387602	0.387602	0.387602	0.387602	0.387602	0.387601	0.732003	0.387601	0.387601	0.387601	0.387601	0.387601	0.161818	0.3876	0.3876	0.3876	0.3876	0.3876	0.387599	0.732003	0.387599	0.387599	0.387599	0.253922	0.387599	0.387599	0.387599	0.387598
0.387577	0.387577	0.387577	0.387576	0.387576	0.985181	0.387576	0.387576	0.387576	0.387575	0.387575	0.387575	0.387575	0.387575	0.387575	0.387575	0.387575	0.387574	0.253923	0.387574	0.387574	0.387574	0.387574	0.387574	0.387573	0.387573	0.387573	0.387573	0.732003	0.387573	0.387573	0.387573	0.387573	0.387572	0.161818	0.387572	0.387572	0.387572	0.387572	0.387571	0.387571	0.732003	0.387571	0.387571	0.387571	0.253923	0.387571	0.387571	0.38757	0.38757
0.387549	0.387549	0.387549	0.387549	0.387549	0.985181	0.387548	0.387548	0.387548	0.387548	0.387548	0.387548	0.387548	0.387547	0.387547	0.387547	0.387547	0.387547	0.253923	0.387547	0.387546	0.387546	0.387546	0.387546	0.387546	0.387546	0.387546	0.387546	0.732003	0.387545	0.387545	0.387545	0.387545	0.387545	0.161818	0.387545	0.387544	0.387544	0.387544	0.387544	0.387544	0.732003	0.387543	0.387543	0.387543	0.253923	0.387543	0.387543	0.387543	0.387543
0.387522	0.387522	0.387522	0.387521	0.387521	0.985181	0.387521	0.387521	0.387521	0.387521	0.38752	0.38752	0.38752	0.38752	0.38752	0.38752	0.38752	0.38752	0.253923	0.387519	0.387519	0.387519	0.387519	0.387519	0.387519	0.387519	0.387518	0.387518	0.732003	0.387518	0.387518	0.387518	0.387518	0.387518	0.161818	0.387517	0.387517	0.387517	0.387517	0.387517	0.387516	0.732003	0.387516	0.387516	0.387516	0.253923	0.387516	0.387516	0.387516	0.387516
0.387495	0.387495	0.387495	0.387495	0.387495	0.985181	0.387495	0.387494	0.387494	0.387494	0.387494	0.387494	0.387494	0.387494	0.387493	0.387493	0.387493	0.387493	0.253923	0.387493	0.387493	0.387492	0.387492	0.387492	0.387492	0.387492	0.387492	0.387492	0.732003	0.387492	0.387491	0.387491	0.387491	0.387491	0.161818	0.387491	0.387491	0.38749	0.38749	0.38749	0.38749	0.732003	0.38749	0.387489	0.387489	0.253923	0.387489	0.387489	0.387489	0.387489
0.387469	0.387469	0.387469	0.387469	0.387469	0.985181	0.387468	0.387468	0.387468	0.387468	0.387468	0.387468	0.387468	0.387467	0.387467	0.387467	0.387467	0.387467	0.253923	0.387467	0.387466	0.387466	0.387466	0.387466	0.387466	0.387466	0.387466	0.387466	0.732003	0.387466	0.387465	0.387465	0.387465	0.387465	0.161818	0.387465	0.387464	0.387464	0.387464	0.387464	0.387464	0.732003	0.387464	0.387463	0.387463	0.253923	0.387463	0.387463	0.387463	0.387463
0.387443	0.387443	0.387443	0.387443	0.387443	0.985181	0.387443	0.387443	0.387442	0.387442	0.387442	0.387442	0.387442	0.387442	0.387442	0.387441	0.387441	0.387441	0.253923	0.387441	0.387441	0.387441	0.38744	0.38744	0.38744	0.38744	0.38744	0.38744	0.732003	0.38744	0.38744	0.38744	0.387439	0.387439	0.161818	0.387439	0.387439	0.387439	0.387439	0.387438	0.387438	0.732003	0.387438	0.387438	0.387438	0.253923	0.387438	0.387438	0.387437	0.387437
0.387418	0.387418	0.387418	0.387418	0.387418	0.985181	0.387417	0.387417	0.387417	0.387417	0.387417	0.387417	0.387417	0.387417	0.387416	0.387416	0.387416	0.387416	0.253923	0.387416	0.387416	0.387415	0.387415	0.387415	0.387415	0.387415	0.387415	0.387415	0.732003	0.387415	0.387415	0.387415	0.387414	0.387414	0.161818	0.387414	0.387414	0.387414	0.387413	0.387413	0.387413	0.732003	0.387413	0.387413	0.387413	0.253923	0.387413	0.387412	0.387412	0.387412
0.387394	0.387393	0.387393	0.387393	0.387393	0.985181	0.387393	0.387393	0.387392	0.387392	0.387392	0.387392	0.387392	0.387392	0.387392	0.387392	0.387392	0.387391	0.253923	0.387391	0.387391	0.387391	0.387391	0.387391	0.38739	0.38739	0.38739	0.38739	0.732003	0.38739	0.38739	0.38739	0.38739	0.38739	0.161818	0.387389	0.387389	0.387389	0.387389	0.387389	0.387389	0.732003	0.387388	0.387388	0.387388	0.253923	0.387388	0.387388	0.387388	0.387388
0.387369	0.387369	0.387369	0.387369	0.387369	0.985181	0.387369	0.387368	0.387368	0.387368	0.387368	0.387368	0.387368	0.387368	0.387368	0.387367	0.387367	0.387367	0.253923	0.387367	0.387367	0.387367	0.387366	0.387366	0.387366	0.387366	0.387366	0.387366	0.732003	0.387366	0.387366	0.387366	0.387366	0.387365	0.161818	0.387365	0.387365	0.387365	0.387365	0.387365	0.387364	0.732003	0.387364	0.387364	0.387364	0.253923	0.387364	0.387364	0.387364	0.387364
0.387346	0.387345	0.387345	0.387345	0.387345	0.985181	0.387345	0.387345	0.387345	0.387344	0.387344	0.387344	0.387344	0.387344	0.387344	0.387344	0.387344	0.387343	0.253923	0.387343	0.387343	0.387343	0.387343	0.387343	0.387343	0.387343	0.387342	0.387342	0.732003	0.387342	0.387342	0.387342	0.387342	0.387342	0.161818	0.387342	0.387341	0.387341	0.387341	0.387341	0.387341	0.732003	0.387341	0.38734	0.38734	0.253923	0.38734	0.38734	0.38734	0.38734
0.387322	0.387322	0.387322	0.387322	0.387322	0.985181	0.387322	0.387321	0.387321	0.387321	0.387321	0.387321	0.387321	0.387321	0.387321	0.38732	0.38732	0.38732	0.253923	0.38732	0.38732	0.38732	0.38732	0.387319	0.387319	0.387319	0.387319	0.387319	0.732003	0.387319	0.387319	0.387319	0.387319	0.387319	0.161818	0.387318	0.387318	0.387318	0.387318	0.387318	0.387318	0.732003	0.387317	0.387317	0.387317	0.253923	0.387317	0.387317	0.387317	0.387317
0.387299	0.387299	0.387299	0.387299	0.387299	0.985181	0.387299	0.387299	0.387298	0.387298	0.387298	0.387298	0.387298	0.387298	0.387298	0.387298	0.387298	0.387297	0.253923	0.387297	0.387297	0.387297	0.387297	0.387297	0.387297	0.387297	0.387296	0.387296	0.732003	0.387296	0.387296	0.387296	0.387296	0.387296	0.161818	0.387296	0.387295	0.387295	0.387295	0.387295	0.387295	0.732003	0.387295	0.387294	0.387294	0.253923	0.387294	0.387294	0.387294	0.387294
0.387277	0.387277	0.387277	0.387277	0.387277	0.985181	0.387276	0.387276	0.387276	0.387276	0.387276	0.387276	0.387276	0.387276	0.387275	0.387275	0.387275	0.387275	0.253923	0.387275	0.387275	0.387275	0.387274	0.387274	0.387274	0.387274	0.387274	0.387274	0.732003	0.387274	0.387274	0.387274	0.387274	0.387273	0.161818	0.387273	0.387273	0.387273	0.387273	0.387273	0.387272	0.732003	0.387272	0.387272	0.387272	0.253923	0.387272	0.387272	0.387272	0.387272
0.387255	0.387255	0.387255	0.387255	0.387255	0.985181	0.387254	0.387254	0.387254	0.387254	0.387254	0.387254	0.387254	0.387254	0.387254	0.387253	0.387253	0.387253	0.253923	0.387253	0.387253	0.387253	0.387252	0.387252	0.387252	0.387252	0.387252	0.387252	0.732003	0.387252	0.387252	0.387252	0.387252	0.387252	0.161818	0.387251	0.387251	0.387251	0.387251	0.387251	0.387251	0.732003	0.38725	0.38725	0.38725	0.253923	0.38725	0.38725	0.38725	0.38725
0.387233	0.387233	0.387233	0.387233	0.387233	0.985181	0.387233	0.387233	0.387233	0.387232	0.387232	0.387232	0.387232	0.387232	0.387232	0.387232	0.387232	0.387232	0.253923	0.387231	0.387231	0.387231	0.387231	0.387231	0.387231	0.387231	0.387231	0.387231	0.732003	0.387231	0.38723	0.38723	0.38723	0.38723	0.161818	0.38723	0.38723	0.38723	0.387229	0.387229	0.387229	0.732003	0.387229	0.387229	0.387229	0.253923	0.387229	0.387229	0.387228	0.387228
0.387212	0.387212	0.387212	0.387212	0.387212	0.985181	0.387212	0.387212	0.387211	0.387211	0.387211	0.387211	0.387211	0.387211	0.387211	0.387211	0.387211	0.38721	0.253923	0.38721	0.38721	0.38721	0.38721	0.38721	0.38721	0.38721	0.38721	0.38721	0.732003	0.387209	0.387209	0.387209	0.387209	0.387209	0.161818	0.387209	0.387209	0.387208	0.387208	0.387208	0.387208	0.732003	0.387208	0.387208	0.387208	0.253923	0.387208	0.387208	0.387207	0.387207
0.387192	0.387191	0.387191	0.387191	0.387191	0.985181	0.387191	0.387191	0.387191	0.387191	0.38719	0.38719	0.38719	0.38719	0.38719	0.38719	0.38719	0.38719	0.253923	0.38719	0.38719	0.387189	0.387189	0.387189	0.387189	0.387189	0.387189	0.387189	0.732003	0.387189	0.387189	0.387189	0.387188	0.387188	0.161818	0.387188	0.387188	0.387188	0.387188	0.387188	0.387187	0.732003	0.387187	0.387187	0.387187	0.253923	0.387187	0.387187	0.387187	0.387187
0.387171	0.387171	0.387171	0.387171	0.387171	0.985181	0.387171	0.387171	0.38717	0.38717	0.38717	0.38717	0.38717	0.38717	0.38717	0.38717	0.38717	0.387169	0.253923	0.387169	0.387169	0.387169	0.387169	0.387169	0.387169	0.387169	0.387169	0.387169	0.732003	0.387169	0.387168	0.387168	0.387168	0.387168	0.161818	0.387168	0.387168	0.387168	0.387167	0.387167	0.387167	0.732003	0.387167	0.387167	0.387167	0.253923	0.387167	0.387167	0.387167	0.387166
0.387151	0.387151	0.387151	0.387151	0.387151	0.985181	0.387151	0.387151	0.38715	0.38715	0.38715	0.38715	0.38715	0.38715	0.38715	0.38715	0.38715	0.38715	0.253923	0.38715	0.387149	0.387149	0.387149	0.387149	0.387149	0.387149	0.387149	0.387149	0.732003	0.387149	0.387148	0.387148	0.387148	0.387148	0.161818	0.387148	0.387148	0.387148	0.387148	0.387147	0.387147	0.732003	0.387147	0.387147	0.387147	0.253923	0.387147	0.387147	0.387147	0.387147
0.387132	0.387132	0.387132	0.387131	0.387131	0.985181	0.387131	0.387131	0.387131	0.387131	0.387131	0.387131	0.387131	0.387131	0.38713	0.38713	0.38713	0.38713	0.253923	0.38713	0.38713	0.38713	0.38713	0.387129	0.387129	0.387129	0.387129	0.387129	0.732003	0.387129	0.387129	0.387129	0.387129	0.387129	0.161818	0.387129	0.387128	0.387128	0.387128	0.387128	0.387128	0.732003	0.387128	0.387128	0.387128	0.253923	0.387127	0.387127	0.387127	0.387127
0.387113	0.387113	0.387112	0.387112	0.387112	0.985181	0.387112	0.387112	0.387112	0.387112	0.387112	0.387112	0.387112	0.387111	0.387111	0.387111	0.387111	0.387111	0.253923	0.387111	0.387111	0.387111	0.38711	0.38711	0.38711	0.38711	0.38711	0.38711	0.732003	0.38711	0.38711	0.38711	0.38711	0.38711	0.161818	0.387109	0.387109	0.387109	0.387109	0.387109	0.387109	0.732003	0.387109	0.387108	0.387108	0.253923	0.387108	0.387108	0.387108	0.387108
0.387094	0.387094	0.387094	0.387093	0.387093	0.985181	0.387093	0.387093	0.387093	0.387093	0.387093	0.387093	0.387093	0.387093	0.387093	0.387092	0.387092	0.387092	0.253923	0.387092	0.387092	0.387092	0.387092	0.387092	0.387091	0.387091	0.387091	0.387091	0.732003	0.387091	0.387091	0.387091	0.387091	0.387091	0.161818	0.387091	0.387091	0.38709	0.38709	0.38709	0.38709	0.732003	0.38709	0.38709	0.38709	0.253923	0.38709	0.38709	0.387089	0.387089
0.387075	0.387075	0.387075	0.387075	0.387075	0.985181	0.387075	0.387075	0.387075	0.387074	0.387074	0.387074	0.387074	0.387074	0.387074	0.387074	0.387074	0.387074	0.253923	0.387074	0.387074	0.387073	0.387073	0.387073	0.387073	0.387073	0.387073	0.387073	0.732003	0.387073	0.387073	0.387073	0.387073	0.387072	0.161818	0.387072	0.387072	0.387072	0.387072	0.387072	0.387072	0.732003	0.387071	0.387071	0.387071	0.253923	0.387071	0.387071	0.387071	0.387071
0.387057	0.387057	0.387057	0.387057	0.387057	0.985181	0.387057	0.387057	0.387057	0.387056	0.387056	0.387056	0.387056	0.387056	0.387056	0.387056	0.387056	0.387056	0.253923	0.387056	0.387055	0.387055	0.387055	0.387055	0.387055	0.387055	0.387055	0.387055	0.732003	0.387055	0.387055	0.387055	0.387055	0.387054	0.161818	0.387054	0.387054	0.387054	0.387054	0.387054	0.387054	0.732003	0.387053	0.387053	0.387053	0.253923	0.387053	0.387053	0.387053	0.387053
0.38704	0.387039	0.387039	0.387039	0.387039	0.985181	0.387039	0.387039	0.387039	0.387039	0.387039	0.387039	0.387039	0.387038	0.387038	0.387038	0.387038	0.387038	0.253923	0.387038	0.387038	0.387038	0.387037	0.387037	0.387037	0.387037	0.387037	0.387037	0.732003	0.387037	0.387037	0.387037	0.387037	0.387037	0.161818	0.387037	0.387036	0.387036	0.387036	0.387036	0.387036	0.732003	0.387036	0.387036	0.387036	0.253923	0.387036	0.387036	0.387035	0.387035
0.387022	0.387022	0.387022	0.387022	0.387022	0.985181	0.387022	0.387022	0.387021	0.387021	0.387021	0.387021	0.387021	0.387021	0.387021	0.387021	0.387021	0.387021	0.253923	0.387021	0.38702	0.38702	0.38702	0.38702	0.38702	0.38702	0.38702	0.38702	0.732003	0.38702	0.38702	0.38702	0.38702	0.387019	0.161818	0.387019	0.387019	0.387019	0.387019	0.387019	0.387019	0.732003	0.387019	0.387018	0.387018	0.253923	0.387018	0.387018	0.387018	0.387018
0.387005	0.387005	0.387005	0.387005	0.387005	0.985181	0.387005	0.387005	0.387004	0.387004	0.387004	0.387004	0.387004	0.387004	0.387004	0.387004	0.387004	0.387004	0.253923	0.387004	0.387003	0.387003	0.387003	0.387003	0.387003	0.387003	0.387003	0.387003	0.732003	0.387003	0.387003	0.387003	0.387003	0.387002	0.161818	0.387002	0.387002	0.387002	0.387002	0.387002	0.387002	0.732003	0.387002	0.387001	0.387001	0.253923	0.387001	0.387001	0.387001	0.387001
0.386988	0.386988	0.386988	0.386988	0.386988	0.985181	0.386988	0.386988	0.386988	0.386988	0.386987	0.386987	0.386987	0.386987	0.386987	0.386987	0.386987	0.386987	0.253923	0.386987	0.386987	0.386987	0.386986	0.386986	0.386986	0.386986	0.386986	0.386986	0.732003	0.386986	0.386986	0.386986	0.386986	0.386986	0.161818	0.386986	0.386985	0.386985	0.386985	0.386985	0.386985	0.732003	0.386985	0.386985	0.386985	0.253923	0.386985	0.386985	0.386985	0.386984
0.386972	0.386972	0.386972	0.386972	0.386972	0.985181	0.386972	0.386971	0.386971	0.386971	0.386971	0.386971	0.386971	0.386971	0.386971	0.386971	0.386971	0.386971	0.253923	0.38697	0.38697	0.38697	0.38697	0.38697	0.38697	0.38697	0.38697	0.38697	0.732003	0.38697	0.38697	0.38697	0.386969	0.386969	0.161818	0.386969	0.386969	0.386969	0.386969	0.386969	0.386969	0.732003	0.386969	0.386968	0.386968	0.253923	0.386968	0.386968	0.386968	0.386968
0.386956	0.386956	0.386956	0.386956	0.386956	0.985181	0.386955	0.386955	0.386955	0.386955	0.386955	0.386955	0.386955	0.386955	0.386955	0.386955	0.386955	0.386954	0.253923	0.386954	0.386954	0.386954	0.386954	0.386954	0.386954	0.386954	0.386954	0.386954	0.732003	0.386954	0.386954	0.386954	0.386953	0.386953	0.161818	0.386953	0.386953	0.386953	0.386953	0.386953	0.386953	0.732003	0.386953	0.386952	0.386952	0.253923	0.386952	0.386952	0.386952	0.386952
0.38694	0.38694	0.38694	0.38694	0.38694	0.985181	0.38694	0.38694	0.386939	0.386939	0.386939	0.386939	0.386939	0.386939	0.386939	0.386939	0.386939	0.386939	0.253923	0.386939	0.386939	0.386938	0.386938	0.386938	0.386938	0.386938	0.386938	0.386938	0.732003	0.386938	0.386938	0.386938	0.386938	0.386938	0.161818	0.386937	0.386937	0.386937	0.386937	0.386937	0.386937	0.732003	0.386937	0.386937	0.386937	0.253923	0.386937	0.386937	0.386936	0.386936
0.386925	0.386925	0.386924	0.386924	0.386924	0.985181	0.386924	0.386924	0.386924	0.386924	0.386924	0.386924	0.386924	0.386924	0.386924	0.386923	0.386923	0.386923	0.253923	0.386923	0.386923	0.386923	0.386923	0.386923	0.386923	0.386923	0.386923	0.386923	0.732003	0.386923	0.386922	0.386922	0.386922	0.386922	0.161818	0.386922	0.386922	0.386922	0.386922	0.386922	0.386922	0.732003	0.386921	0.386921	0.386921	0.253923	0.386921	0.386921	0.386921	0.386921
0.386909	0.386909	0.386909	0.386909	0.386909	0.985181	0.386909	0.386909	0.386909	0.386909	0.386909	0.386909	0.386909	0.386908	0.386908	0.386908	0.386908	0.386908	0.253923	0.386908	0.386908	0.386908	0.386908	0.386908	0.386908	0.386908	0.386908	0.386907	0.732003	0.386907	0.386907	0.386907	0.386907	0.386907	0.161818	0.386907	0.386907	0.386907	0.386907	0.386907	0.386906	0.732003	0.386906	0.386906	0.386906	0.253923	0.386906	0.386906	0.386906	0.386906
0.386895	0.386895	0.386894	0.386894	0.386894	0.985181	0.386894	0.386894	0.386894	0.386894	0.386894	0.386894	0.386894	0.386894	0.386894	0.386893	0.386893	0.386893	0.253923	0.386893	0.386893	0.386893	0.386893	0.386893	0.386893	0.386893	0.386893	0.386893	0.732003	0.386893	0.386892	0.386892	0.386892	0.386892	0.161818	0.386892	0.386892	0.386892	0.386892	0.386892	0.386892	0.732003	0.386891	0.386891	0.386891	0.253923	0.386891	0.386891	0.386891	0.386891
0.38688	0.38688	0.38688	0.38688	0.38688	0.985181	0.38688	0.386879	0.386879	0.386879	0.386879	0.386879	0.386879	0.386879	0.386879	0.386879	0.386879	0.386879	0.253923	0.386879	0.386879	0.386878	0.386878	0.386878	0.386878	0.386878	0.386878	0.386878	0.732003	0.386878	0.386878	0.386878	0.386878	0.386878	0.161818	0.386878	0.386877	0.386877	0.386877	0.386877	0.386877	0.732003	0.386877	0.386877	0.386877	0.253923	0.386877	0.386877	0.386877	0.386877
0.386866	0.386866	0.386865	0.386865	0.386865	0.985181	0.386865	0.386865	0.386865	0.386865	0.386865	0.386865	0.386865	0.386865	0.386865	0.386865	0.386865	0.386864	0.253923	0.386864	0.386864	0.386864	0.386864	0.386864	0.386864	0.386864	0.386864	0.386864	0.732003	0.386864	0.386864	0.386864	0.386864	0.386863	0.161818	0.386863	0.386863	0.386863	0.386863	0.386863	0.386863	0.732003	0.386863	0.386863	0.386863	0.253923	0.386862	0.386862	0.386862	0.386862
0.386852	0.386852	0.386851	0.386851	0.386851	0.985181	0.386851	0.386851	0.386851	0.386851	0.386851	0.386851	0.386851	0.386851	0.386851	0.386851	0.386851	0.38685	0.253923	0.38685	0.38685	0.38685	0.38685	0.38685	0.38685	0.38685	0.38685	0.38685	0.732003	0.38685	0.38685	0.38685	0.38685	0.386849	0.161818	0.386849	0.386849	0.386849	0.386849	0.386849	0.386849	0.732003	0.386849	0.386849	0.386849	0.253923	0.386849	0.386848	0.386848	0.386848
0.386838	0.386838	0.386838	0.386838	0.386838	0.985181	0.386837	0.386837	0.386837	0.386837	0.386837	0.386837	0.386837	0.386837	0.386837	0.386837	0.386837	0.386837	0.253923	0.386837	0.386836	0.386836	0.386836	0.386836	0.386836	0.386836	0.386836	0.386836	0.732003	0.386836	0.386836	0.386836	0.386836	0.386836	0.161818	0.386836	0.386835	0.386835	0.386835	0.386835	0.386835	0.732003	0.386835	0.386835	0.386835	0.253923	0.386835	0.386835	0.386835	0.386835
0.386824	0.386824	0.386824	0.386824	0.386824	0.985181	0.386824	0.386824	0.386824	0.386824	0.386824	0.386824	0.386824	0.386824	0.386823	0.386823	0.386823	0.386823	0.253923	0.386823	0.386823	0.386823	0.386823	0.386823	0.386823	0.386823	0.386823	0.386823	0.732003	0.386823	0.386822	0.386822	0.386822	0.386822	0.161818	0.386822	0.386822	0.386822	0.386822	0.386822	0.386822	0.732003	0.386822	0.386821	0.386821	0.253923	0.386821	0.386821	0.386821	0.386821
0.386811	0.386811	0.386811	0.386811	0.386811	0.985181	0.386811	0.386811	0.386811	0.38681	0.38681	0.38681	0.38681	0.38681	0.38681	0.38681	0.38681	0.38681	0.253923	0.38681	0.38681	0.38681	0.38681	0.38681	0.38681	0.386809	0.386809	0.386809	0.732003	0.386809	0.386809	0.386809	0.386809	0.386809	0.161818	0.386809	0.386809	0.386809	0.386809	0.386809	0.386808	0.732003	0.386808	0.386808	0.386808	0.253923	0.386808	0.386808	0.386808	0.386808
0.386798	0.386798	0.386798	0.386798	0.386798	0.985181	0.386798	0.386798	0.386798	0.386797	0.386797	0.386797	0.386797	0.386797	0.386797	0.386797	0.386797	0.386797	0.253923	0.386797	0.386797	0.386797	0.386797	0.386797	0.386797	0.386797	0.386796	0.386796	0.732003	0.386796	0.386796	0.386796	0.386796	0.386796	0.161818	0.386796	0.386796	0.386796	0.386796	0.386796	0.386796	0.732003	0.386795	0.386795	0.386795	0.253923	0.386795	0.386795	0.386795	0.386795
0.386785	0.386785	0.386785	0.386785	0.386785	0.985181	0.386785	0.386785	0.386785	0.386785	0.386785	0.386785	0.386785	0.386785	0.386785	0.386784	0.386784	0.386784	0.253923	0.386784	0.386784	0.386784	0.386784	0.386784	0.386784	0.386784	0.386784	0.386784	0.732003	0.386784	0.386784	0.386784	0.386783	0.386783	0.161818	0.386783	0.386783	0.386783	0.386783	0.386783	0.386783	0.732003	0.386783	0.386783	0.386783	0.253923	0.386783	0.386783	0.386782	0.386782
0.386773	0.386773	0.386773	0.386773	0.386773	0.985181	0.386773	0.386773	0.386772	0.386772	0.386772	0.386772	0.386772	0.386772	0.386772	0.386772	0.386772	0.386772	0.253923	0.386772	0.386772	0.386772	0.386771	0.386771	0.386771	0.386771	0.386771	0.386771	0.732003	0.386771	0.386771	0.386771	0.386771	0.386771	0.161818	0.386771	0.386771	0.386771	0.386771	0.38677	0.38677	0.732003	0.38677	0.38677	0.38677	0.253923	0.38677	0.38677	0.38677	0.38677
0.386761	0.386761	0.386761	0.38676	0.38676	0.985181	0.38676	0.38676	0.38676	0.38676	0.38676	0.38676	0.38676	0.38676	0.38676	0.38676	0.38676	0.38676	0.253923	0.38676	0.386759	0.386759	0.386759	0.386759	0.386759	0.386759	0.386759	0.386759	0.732003	0.386759	0.386759	0.386759	0.386759	0.386759	0.161818	0.386759	0.386759	0.386758	0.386758	0.386758	0.386758	0.732003	0.386758	0.386758	0.386758	0.253923	0.386758	0.386758	0.386758	0.386758
0.386749	0.386749	0.386749	0.386748	0.386748	0.985181	0.386748	0.386748	0.386748	0.386748	0.386748	0.386748	0.386748	0.386748	0.386748	0.386748	0.386748	0.386748	0.253923	0.386748	0.386747	0.386747	0.386747	0.386747	0.386747	0.386747	0.386747	0.386747	0.732003	0.386747	0.386747	0.386747	0.386747	0.386747	0.161818	0.386747	0.386747	0.386747	0.386746	0.386746	0.386746	0.732003	0.386746	0.386746	0.386746	0.253923	0.386746	0.386746	0.386746	0.386746
0.386737	0.386737	0.386737	0.386737	0.386737	0.985181	0.386737	0.386736	0.386736	0.386736	0.386736	0.386736	0.386736	0.386736	0.386736	0.386736	0.386736	0.386736	0.253923	0.386736	0.386736	0.386736	0.386736	0.386736	0.386735	0.386735	0.386735	0.386735	0.732003	0.386735	0.386735	0.386735	0.386735	0.386735	0.161818	0.386735	0.386735	0.386735	0.386735	0.386735	0.386735	0.732003	0.386734	0.386734	0.386734	0.253923	0.386734	0.386734	0.386734	0.386734
0.386725	0.386725	0.386725	0.386725	0.386725	0.985181	0.386725	0.386725	0.386725	0.386725	0.386725	0.386725	0.386725	0.386725	0.386725	0.386724	0.386724	0.386724	0.253923	0.386724	0.386724	0.386724	0.386724	0.386724	0.386724	0.386724	0.386724	0.386724	0.732003	0.386724	0.386724	0.386724	0.386724	0.386724	0.161818	0.386723	0.386723	0.386723	0.386723	0.386723	0.386723	0.732003	0.386723	0.386723	0.386723	0.253923	0.386723	0.386723	0.386723	0.386723
0.386714	0.386714	0.386714	0.386714	0.386714	0.985181	0.386714	0.386714	0.386714	0.386713	0.386713	0.386713	0.386713	0.386713	0.386713	0.386713	0.386713	0.386713	0.253923	0.386713	0.386713	0.386713	0.386713	0.386713	0.386713	0.386713	0.386713	0.386713	0.732003	0.386712	0.386712	0.386712	0.386712	0.386712	0.161818	0.386712	0.386712	0.386712	0.386712	0.386712	0.386712	0.732003	0.386712	0.386712	0.386712	0.253923	0.386711	0.386711	0.386711	0.386711
0.386703	0.386703	0.386703	0.386703	0.386703	0.985181	0.386703	0.386703	0.386702	0.386702	0.386702	0.386702	0.386702	0.386702	0.386702	0.386702	0.386702	0.386702	0.253923	0.386702	0.386702	0.386702	0.386702	0.386702	0.386702	0.386702	0.386701	0.386701	0.732003	0.386701	0.386701	0.386701	0.386701	0.386701	0.161818	0.386701	0.386701	0.386701	0.386701	0.386701	0.386701	0.732003	0.386701	0.3867	0.3867	0.253923	0.3867	0.3867	0.3867	0.3867
0.386692	0.386692	0.386692	0.386692	0.386692	0.985181	0.386692	0.386692	0.386692	0.386691	0.386691	0.386691	0.386691	0.386691	0.386691	0.386691	0.386691	0.386691	0.253923	0.386691	0.386691	0.386691	0.386691	0.386691	0.386691	0.386691	0.386691	0.386691	0.732003	0.386691	0.38669	0.38669	0.38669	0.38669	0.161818	0.38669	0.38669	0.38669	0.38669	0.38669	0.38669	0.732003	0.38669	0.38669	0.38669	0.253923	0.38669	0.38669	0.38669	0.386689
0.386681	0.386681	0.386681	0.386681	0.386681	0.985181	0.386681	0.386681	0.386681	0.386681	0.386681	0.386681	0.386681	0.386681	0.386681	0.386681	0.38668	0.38668	0.253923	0.38668	0.38668	0.38668	0.38668	0.38668	0.38668	0.38668	0.38668	0.38668	0.732003	0.38668	0.38668	0.38668	0.38668	0.38668	0.161818	0.38668	0.386679	0.386679	0.386679	0.386679	0.386679	0.732003	0.386679	0.386679	0.386679	0.253923	0.386679	0.386679	0.386679	0.386679
0.386671	0.386671	0.386671	0.386671	0.386671	0.985181	0.386671	0.38667	0.38667	0.38667	0.38667	0.38667	0.38667	0.38667	0.38667	0.38667	0.38667	0.38667	0.253923	0.38667	0.38667	0.38667	0.38667	0.38667	0.38667	0.38667	0.38667	0.386669	0.732003	0.386669	0.386669	0.386669	0.386669	0.386669	0.161818	0.386669	0.386669	0.386669	0.386669	0.386669	0.386669	0.732003	0.386669	0.386669	0.386669	0.253923	0.386669	0.386668	0.386668	0.386668
0.386661	0.386661	0.38666	0.38666	0.38666	0.985181	0.38666	0.38666	0.38666	0.38666	0.38666	0.38666	0.38666	0.38666	0.38666	0.38666	0.38666	0.38666	0.253923	0.38666	0.38666	0.386659	0.386659	0.386659	0.386659	0.386659	0.386659	0.386659	0.732003	0.386659	0.386659	0.386659	0.386659	0.386659	0.161818	0.386659	0.386659	0.386659	0.386659	0.386659	0.386658	0.732003	0.386658	0.386658	0.386658	0.253923	0.386658	0.386658	0.386658	0.386658
0.38665	0.38665	0.38665	0.38665	0.38665	0.985181	0.38665	0.38665	0.38665	0.38665	0.38665	0.38665	0.38665	0.38665	0.38665	0.38665	0.38665	0.38665	0.253923	0.38665	0.386649	0.386649	0.386649	0.386649	0.386649	0.386649	0.386649	0.386649	0.732003	0.386649	0.386649	0.386649	0.386649	0.386649	0.161818	0.386649	0.386649	0.386649	0.386649	0.386649	0.386648	0.732003	0.386648	0.386648	0.386648	0.253923	0.386648	0.386648	0.386648	0.386648
0.386641	0.386641	0.38664	0.38664	0.38664	0.985181	0.38664	0.38664	0.38664	0.38664	0.38664	0.38664	0.38664	0.38664	0.38664	0.38664	0.38664	0.38664	0.253923	0.38664	0.38664	0.38664	0.386639	0.386639	0.386639	0.386639	0.386639	0.386639	0.732003	0.386639	0.386639	0.386639	0.386639	0.386639	0.161818	0.386639	0.386639	0.386639	0.386639	0.386639	0.386639	0.732003	0.386639	0.386638	0.386638	0.253923	0.386638	0.386638	0.386638	0.386638
0.386631	0.386631	0.386631	0.386631	0.386631	0.985181	0.386631	0.386631	0.386631	0.38663	0.38663	0.38663	0.38663	0.38663	0.38663	0.38663	0.38663	0.38663	0.253923	0.38663	0.38663	0.38663	0.38663	0.38663	0.38663	0.38663	0.38663	0.38663	0.732003	0.38663	0.38663	0.38663	0.386629	0.386629	0.161818	0.386629	0.386629	0.386629	0.386629	0.386629	0.386629	0.732003	0.386629	0.386629	0.386629	0.253923	0.386629	0.386629	0.386629	0.386629
0.386621	0.386621	0.386621	0.386621	0.386621	0.985181	0.386621	0.386621	0.386621	0.386621	0.386621	0.386621	0.386621	0.386621	0.386621	0.386621	0.386621	0.386621	0.253923	0.386621	0.38662	0.38662	0.38662	0.38662	0.38662	0.38662	0.38662	0.38662	0.732003	0.38662	0.38662	0.38662	0.38662	0.38662	0.161818	0.38662	0.38662	0.38662	0.38662	0.38662	0.386619	0.732003	0.386619	0.386619	0.386619	0.253923	0.386619	0.386619	0.386619	0.386619
0.386612	0.386612	0.386612	0.386612	0.386612	0.985181	0.386612	0.386612	0.386612	0.386612	0.386612	0.386612	0.386612	0.386611	0.386611	0.386611	0.386611	0.386611	0.253923	0.386611	0.386611	0.386611	0.386611	0.386611	0.386611	0.386611	0.386611	0.386611	0.732003	0.386611	0.386611	0.386611	0.386611	0.386611	0.161818	0.386611	0.38661	0.38661	0.38661	0.38661	0.38661	0.732003	0.38661	0.38661	0.38661	0.253923	0.38661	0.38661	0.38661	0.38661
0.386603	0.386603	0.386603	0.386603	0.386603	0.985181	0.386603	0.386603	0.386603	0.386602	0.386602	0.386602	0.386602	0.386602	0.386602	0.386602	0.386602	0.386602	0.253923	0.386602	0.386602	0.386602	0.386602	0.386602	0.386602	0.386602	0.386602	0.386602	0.732003	0.386602	0.386602	0.386602	0.386602	0.386601	0.161818	0.386601	0.386601	0.386601	0.386601	0.386601	0.386601	0.732003	0.386601	0.386601	0.386601	0.253923	0.386601	0.386601	0.386601	0.386601
0.386594	0.386594	0.386594	0.386594	0.386594	0.985181	0.386594	0.386594	0.386594	0.386594	0.386593	0.386593	0.386593	0.386593	0.386593	0.386593	0.386593	0.386593	0.253923	0.386593	0.386593	0.386593	0.386593	0.386593	0.386593	0.386593	0.386593	0.386593	0.732003	0.386593	0.386593	0.386593	0.386593	0.386593	0.161818	0.386592	0.386592	0.386592	0.386592	0.386592	0.386592	0.732003	0.386592	0.386592	0.386592	0.253923	0.386592	0.386592	0.386592	0.386592
0.386585	0.386585	0.386585	0.386585	0.386585	0.985181	0.386585	0.386585	0.386585	0.386585	0.386585	0.386585	0.386585	0.386585	0.386585	0.386585	0.386584	0.386584	0.253923	0.386584	0.386584	0.386584	0.386584	0.386584	0.386584	0.386584	0.386584	0.386584	0.732003	0.386584	0.386584	0.386584	0.386584	0.386584	0.161818	0.386584	0.386584	0.386584	0.386584	0.386583	0.386583	0.732003	0.386583	0.386583	0.386583	0.253923	0.386583	0.386583	0.386583	0.386583
0.386577	0.386577	0.386576	0.386576	0.386576	0.985181	0.386576	0.386576	0.386576	0.386576	0.386576	0.386576	0.386576	0.386576	0.386576	0.386576	0.386576	0.386576	0.253923	0.386576	0.386576	0.386576	0.386576	0.386576	0.386575	0.386575	0.386575	0.386575	0.732003	0.386575	0.386575	0.386575	0.386575	0.386575	0.161818	0.386575	0.386575	0.386575	0.386575	0.386575	0.386575	0.732003	0.386575	0.386575	0.386575	0.253923	0.386575	0.386575	0.386575	0.386575
0.386568	0.386568	0.386568	0.386568	0.386568	0.985181	0.386568	0.386568	0.386568	0.386568	0.386568	0.386568	0.386568	0.386568	0.386568	0.386567	0.386567	0.386567	0.253923	0.386567	0.386567	0.386567	0.386567	0.386567	0.386567	0.386567	0.386567	0.386567	0.732003	0.386567	0.386567	0.386567	0.386567	0.386567	0.161818	0.386567	0.386567	0.386567	0.386567	0.386566	0.386566	0.732003	0.386566	0.386566	0.386566	0.253923	0.386566	0.386566	0.386566	0.386566
0.38656	0.38656	0.38656	0.38656	0.38656	0.985181	0.38656	0.38656	0.386559	0.386559	0.386559	0.386559	0.386559	0.386559	0.386559	0.386559	0.386559	0.386559	0.253923	0.386559	0.386559	0.386559	0.386559	0.386559	0.386559	0.386559	0.386559	0.386559	0.732003	0.386559	0.386559	0.386559	0.386559	0.386558	0.161818	0.386558	0.386558	0.386558	0.386558	0.386558	0.386558	0.732003	0.386558	0.386558	0.386558	0.253923	0.386558	0.386558	0.386558	0.386558
0.386552	0.386552	0.386552	0.386552	0.386552	0.985181	0.386551	0.386551	0.386551	0.386551	0.386551	0.386551	0.386551	0.386551	0.386551	0.386551	0.386551	0.386551	0.253923	0.386551	0.386551	0.386551	0.386551	0.386551	0.386551	0.386551	0.386551	0.386551	0.732003	0.386551	0.38655	0.38655	0.38655	0.38655	0.161818	0.38655	0.38655	0.38655	0.38655	0.38655	0.38655	0.732003	0.38655	0.38655	0.38655	0.253923	0.38655	0.38655	0.38655	0.38655
0.386544	0.386544	0.386544	0.386544	0.386544	0.985181	0.386543	0.386543	0.386543	0.386543	0.386543	0.386543	0.386543	0.386543	0.386543	0.386543	0.386543	0.386543	0.253923	0.386543	0.386543	0.386543	0.386543	0.386543	0.386543	0.386543	0.386543	0.386543	0.732003	0.386543	0.386543	0.386543	0.386542	0.386542	0.161818	0.386542	0.386542	0.386542	0.386542	0.386542	0.386542	0.732003	0.386542	0.386542	0.386542	0.253923	0.386542	0.386542	0.386542	0.386542
0.386536	0.386536	0.386536	0.386536	0.386536	0.985181	0.386536	0.386536	0.386536	0.386535	0.386535	0.386535	0.386535	0.386535	0.386535	0.386535	0.386535	0.386535	0.253923	0.386535	0.386535	0.386535	0.386535	0.386535	0.386535	0.386535	0.386535	0.386535	0.732003	0.386535	0.386535	0.386535	0.386535	0.386535	0.161818	0.386535	0.386535	0.386534	0.386534	0.386534	0.386534	0.732003	0.386534	0.386534	0.386534	0.253923	0.386534	0.386534	0.386534	0.386534
0.386528	0.386528	0.386528	0.386528	0.386528	0.985181	0.386528	0.386528	0.386528	0.386528	0.386528	0.386528	0.386528	0.386528	0.386528	0.386528	0.386528	0.386528	0.253923	0.386527	0.386527	0.386527	0.386527	0.386527	0.386527	0.386527	0.386527	0.386527	0.732003	0.386527	0.386527	0.386527	0.386527	0.386527	0.161818	0.386527	0.386527	0.386527	0.386527	0.386527	0.386527	0.732003	0.386527	0.386527	0.386527	0.253923	0.386526	0.386526	0.386526	0.386526
0.386521	0.386521	0.386521	0.386521	0.386521	0.985181	0.38652	0.38652	0.38652	0.38652	0.38652	0.38652	0.38652	0.38652	0.38652	0.38652	0.38652	0.38652	0.253923	0.38652	0.38652	0.38652	0.38652	0.38652	0.38652	0.38652	0.38652	0.38652	0.732003	0.38652	0.38652	0.38652	0.38652	0.386519	0.161818	0.386519	0.386519	0.386519	0.386519	0.386519	0.386519	0.732003	0.386519	0.386519	0.386519	0.253923	0.386519	0.386519	0.386519	0.386519
0.386513	0.386513	0.386513	0.386513	0.386513	0.985181	0.386513	0.386513	0.386513	0.386513	0.386513	0.386513	0.386513	0.386513	0.386513	0.386513	0.386513	0.386513	0.253923	0.386513	0.386513	0.386512	0.386512	0.386512	0.386512	0.386512	0.386512	0.386512	0.732003	0.386512	0.386512	0.386512	0.386512	0.386512	0.161818	0.386512	0.386512	0.386512	0.386512	0.386512	0.386512	0.732003	0.386512	0.386512	0.386512	0.253923	0.386512	0.386512	0.386512	0.386512
0.386506	0.386506	0.386506	0.386506	0.386506	0.985181	0.386506	0.386506	0.386506	0.386506	0.386506	0.386506	0.386506	0.386506	0.386506	0.386506	0.386505	0.386505	0.253923	0.386505	0.386505	0.386505	0.386505	0.386505	0.386505	0.386505	0.386505	0.386505	0.732003	0.386505	0.386505	0.386505	0.386505	0.386505	0.161818	0.386505	0.386505	0.386505	0.386505	0.386505	0.386505	0.732003	0.386505	0.386504	0.386504	0.253923	0.386504	0.386504	0.386504	0.386504
0.386499	0.386499	0.386499	0.386499	0.386499	0.985181	0.386499	0.386499	0.386499	0.386499	0.386499	0.386499	0.386499	0.386498	0.386498	0.386498	0.386498	0.386498	0.253923	0.386498	0.386498	0.386498	0.386498	0.386498	0.386498	0.386498	0.386498	0.386498	0.732003	0.386498	0.386498	0.386498	0.386498	0.386498	0.161818	0.386498	0.386498	0.386498	0.386498	0.386498	0.386498	0.732003	0.386497	0.386497	0.386497	0.253923	0.386497	0.386497	0.386497	0.386497
0.386492	0.386492	0.386492	0.386492	0.386492	0.985181	0.386492	0.386492	0.386492	0.386492	0.386492	0.386492	0.386492	0.386492	0.386492	0.386491	0.386491	0.386491	0.253923	0.386491	0.386491	0.386491	0.386491	0.386491	0.386491	0.386491	0.386491	0.386491	0.732003	0.386491	0.386491	0.386491	0.386491	0.386491	0.161818	0.386491	0.386491	0.386491	0.386491	0.386491	0.386491	0.732003	0.386491	0.38649	0.38649	0.253923	0.38649	0.38649	0.38649	0.38649
0.386485	0.386485	0.386485	0.386485	0.386485	0.985181	0.386485	0.386485	0.386485	0.386485	0.386485	0.386485	0.386485	0.386485	0.386485	0.386485	0.386485	0.386485	0.253923	0.386485	0.386484	0.386484	0.386484	0.386484	0.386484	0.386484	0.386484	0.386484	0.732003	0.386484	0.386484	0.386484	0.386484	0.386484	0.161818	0.386484	0.386484	0.386484	0.386484	0.386484	0.386484	0.732003	0.386484	0.386484	0.386484	0.253923	0.386484	0.386484	0.386484	0.386484
0.386478	0.386478	0.386478	0.386478	0.386478	0.985181	0.386478	0.386478	0.386478	0.386478	0.386478	0.386478	0.386478	0.386478	0.386478	0.386478	0.386478	0.386478	0.253923	0.386478	0.386478	0.386478	0.386478	0.386478	0.386478	0.386478	0.386478	0.386478	0.732003	0.386478	0.386478	0.386478	0.386477	0.386477	0.161818	0.386477	0.386477	0.386477	0.386477	0.386477	0.386477	0.732003	0.386477	0.386477	0.386477	0.253923	0.386477	0.386477	0.386477	0.386477
0.386472	0.386472	0.386472	0.386472	0.386472	0.985181	0.386472	0.386472	0.386472	0.386472	0.386472	0.386472	0.386472	0.386471	0.386471	0.386471	0.386471	0.386471	0.253923	0.386471	0.386471	0.386471	0.386471	0.386471	0.386471	0.386471	0.386471	0.386471	0.732003	0.386471	0.386471	0.386471	0.386471	0.386471	0.161818	0.386471	0.386471	0.386471	0.386471	0.386471	0.386471	0.732003	0.386471	0.38647	0.38647	0.253923	0.38647	0.38647	0.38647	0.38647
0.386465	0.386465	0.386465	0.386465	0.386465	0.985181	0.386465	0.386465	0.386465	0.386465	0.386465	0.386465	0.386465	0.386465	0.386465	0.386465	0.386465	0.386465	0.253923	0.386465	0.386465	0.386465	0.386465	0.386465	0.386465	0.386465	0.386465	0.386465	0.732003	0.386465	0.386465	0.386465	0.386464	0.386464	0.161818	0.386464	0.386464	0.386464	0.386464	0.386464	0.386464	0.732003	0.386464	0.386464	0.386464	0.253923	0.386464	0.386464	0.386464	0.386464
0.386459	0.386459	0.386459	0.386459	0.386459	0.985181	0.386459	0.386459	0.386459	0.386459	0.386459	0.386459	0.386459	0.386459	0.386459	0.386459	0.386459	0.386459	0.253923	0.386459	0.386459	0.386458	0.386458	0.386458	0.386458	0.386458	0.386458	0.386458	0.732003	0.386458	0.386458	0.386458	0.386458	0.386458	0.161818	0.386458	0.386458	0.386458	0.386458	0.386458	0.386458	0.732003	0.386458	0.386458	0.386458	0.253923	0.386458	0.386458	0.386458	0.386458
0.386453	0.386453	0.386453	0.386453	0.386453	0.985181	0.386453	0.386453	0.386453	0.386453	0.386453	0.386453	0.386453	0.386453	0.386453	0.386452	0.386452	0.386452	0.253923	0.386452	0.386452	0.386452	0.386452	0.386452	0.386452	0.386452	0.386452	0.386452	0.732003	0.386452	0.386452	0.386452	0.386452	0.386452	0.161818	0.386452	0.386452	0.386452	0.386452	0.386452	0.386452	0.732003	0.386452	0.386452	0.386452	0.253923	0.386452	0.386452	0.386452	0.386451
0.386447	0.386447	0.386447	0.386447	0.386447	0.985181	0.386447	0.386447	0.386447	0.386447	0.386447	0.386447	0.386447	0.386446	0.386446	0.386446	0.386446	0.386446	0.253923	0.386446	0.386446	0.386446	0.386446	0.386446	0.386446	0.386446	0.386446	0.386446	0.732003	0.386446	0.386446	0.386446	0.386446	0.386446	0.161818	0.386446	0.386446	0.386446	0.386446	0.386446	0.386446	0.732003	0.386446	0.386446	0.386446	0.253923	0.386446	0.386446	0.386445	0.386445
0.386441	0.386441	0.386441	0.386441	0.386441	0.985181	0.386441	0.386441	0.386441	0.386441	0.386441	0.386441	0.386441	0.386441	0.386441	0.38644	0.38644	0.38644	0.253923	0.38644	0.38644	0.38644	0.38644	0.38644	0.38644	0.38644	0.38644	0.38644	0.732003	0.38644	0.38644	0.38644	0.38644	0.38644	0.161818	0.38644	0.38644	0.38644	0.38644	0.38644	0.38644	0.732003	0.38644	0.38644	0.38644	0.253923	0.38644	0.38644	0.38644	0.38644
0.386435	0.386435	0.386435	0.386435	0.386435	0.985181	0.386435	0.386435	0.386435	0.386435	0.386435	0.386435	0.386435	0.386435	0.386435	0.386435	0.386435	0.386435	0.253923	0.386435	0.386435	0.386434	0.386434	0.386434	0.386434	0.386434	0.386434	0.386434	0.732003	0.386434	0.386434	0.386434	0.386434	0.386434	0.161818	0.386434	0.386434	0.386434	0.386434	0.386434	0.386434	0.732003	0.386434	0.386434	0.386434	0.253923	0.386434	0.386434	0.386434	0.386434
0.386429	0.386429	0.386429	0.386429	0.386429	0.985181	0.386429	0.386429	0.386429	0.386429	0.386429	0.386429	0.386429	0.386429	0.386429	0.386429	0.386429	0.386429	0.253923	0.386429	0.386429	0.386429	0.386429	0.386429	0.386429	0.386429	0.386429	0.386429	0.732003	0.386429	0.386429	0.386429	0.386428	0.386428	0.161818	0.386428	0.386428	0.386428	0.386428	0.386428	0.386428	0.732003	0.386428	0.386428	0.386428	0.253923	0.386428	0.386428	0.386428	0.386428
0.386424	0.386424	0.386424	0.386424	0.386424	0.985181	0.386424	0.386424	0.386424	0.386423	0.386423	0.386423	0.386423	0.386423	0.386423	0.386423	0.386423	0.386423	0.253923	0.386423	0.386423	0.386423	0.386423	0.386423	0.386423	0.386423	0.386423	0.386423	0.732003	0.386423	0.386423	0.386423	0.386423	0.386423	0.161818	0.386423	0.386423	0.386423	0.386423	0.386423	0.386423	0.732003	0.386423	0.386423	0.386423	0.253923	0.386422	0.386422	0.386422	0.386422
0.386418	0.386418	0.386418	0.386418	0.386418	0.985181	0.386418	0.386418	0.386418	0.386418	0.386418	0.386418	0.386418	0.386418	0.386418	0.386418	0.386418	0.386418	0.253923	0.386418	0.386418	0.386418	0.386418	0.386418	0.386418	0.386418	0.386418	0.386418	0.732003	0.386417	0.386417	0.386417	0.386417	0.386417	0.161818	0.386417	0.386417	0.386417	0.386417	0.386417	0.386417	0.732003	0.386417	0.386417	0.386417	0.253923	0.386417	0.386417	0.386417	0.386417
0.386413	0.386413	0.386413	0.386413	0.386413	0.985181	0.386413	0.386413	0.386413	0.386413	0.386413	0.386413	0.386413	0.386412	0.386412	0.386412	0.386412	0.386412	0.253923	0.386412	0.386412	0.386412	0.386412	0.386412	0.386412	0.386412	0.386412	0.386412	0.732003	0.386412	0.386412	0.386412	0.386412	0.386412	0.161818	0.386412	0.386412	0.386412	0.386412	0.386412	0.386412	0.732003	0.386412	0.386412	0.386412	0.253923	0.386412	0.386412	0.386412	0.386412
0.386408	0.386408	0.386407	0.386407	0.386407	0.985181	0.386407	0.386407	0.386407	0.386407	0.386407	0.386407	0.386407	0.386407	0.386407	0.386407	0.386407	0.386407	0.253923	0.386407	0.386407	0.386407	0.386407	0.386407	0.386407	0.386407	0.386407	0.386407	0.732003	0.386407	0.386407	0.386407	0.386407	0.386407	0.161818	0.386407	0.386407	0.386407	0.386407	0.386406	0.386406	0.732003	0.386406	0.386406	0.386406	0.253923	0.386406	0.386406	0.386406	0.386406
0.386402	0.386402	0.386402	0.386402	0.386402	0.985181	0.386402	0.386402	0.386402	0.386402	0.386402	0.386402	0.386402	0.386402	0.386402	0.386402	0.386402	0.386402	0.253923	0.386402	0.386402	0.386402	0.386402	0.386402	0.386402	0.386402	0.386402	0.386402	0.732003	0.386402	0.386402	0.386402	0.386402	0.386402	0.161818	0.386401	0.386401	0.386401	0.386401	0.386401	0.386401	0.732003	0.386401	0.386401	0.386401	0.253923	0.386401	0.386401	0.386401	0.386401
0.386397	0.386397	0.386397	0.386397	0.386397	0.985181	0.386397	0.386397	0.386397	0.386397	0.386397	0.386397	0.386397	0.386397	0.386397	0.386397	0.386397	0.386397	0.253923	0.386397	0.386397	0.386397	0.386397	0.386397	0.386397	0.386397	0.386397	0.386397	0.732003	0.386397	0.386397	0.386396	0.386396	0.386396	0.161818	0.386396	0.386396	0.386396	0.386396	0.386396	0.386396	0.732003	0.386396	0.386396	0.386396	0.253923	0.386396	0.386396	0.386396	0.386396
0.386392	0.386392	0.386392	0.386392	0.386392	0.985181	0.386392	0.386392	0.386392	0.386392	0.386392	0.386392	0.386392	0.386392	0.386392	0.386392	0.386392	0.386392	0.253923	0.386392	0.386392	0.386392	0.386392	0.386392	0.386392	0.386392	0.386392	0.386392	0.732003	0.386392	0.386392	0.386392	0.386391	0.386391	0.161818	0.386391	0.386391	0.386391	0.386391	0.386391	0.386391	0.732003	0.386391	0.386391	0.386391	0.253923	0.386391	0.386391	0.386391	0.386391
0.386387	0.386387	0.386387	0.386387	0.386387	0.985181	0.386387	0.386387	0.386387	0.386387	0.386387	0.386387	0.386387	0.386387	0.386387	0.386387	0.386387	0.386387	0.253923	0.386387	0.386387	0.386387	0.386387	0.386387	0.386387	0.386387	0.386387	0.386387	0.732003	0.386387	0.386387	0.386387	0.386387	0.386387	0.161818	0.386387	0.386386	0.386386	0.386386	0.386386	0.386386	0.732003	0.386386	0.386386	0.386386	0.253923	0.386386	0.386386	0.386386	0.386386
0.386383	0.386383	0.386382	0.386382	0.386382	0.985181	0.386382	0.386382	0.386382	0.386382	0.386382	0.386382	0.386382	0.386382	0.386382	0.386382	0.386382	0.386382	0.253923	0.386382	0.386382	0.386382	0.386382	0.386382	0.386382	0.386382	0.386382	0.386382	0.732003	0.386382	0.386382	0.386382	0.386382	0.386382	0.161818	0.386382	0.386382	0.386382	0.386382	0.386382	0.386382	0.732003	0.386382	0.386381	0.386381	0.253923	0.386381	0.386381	0.386381	0.386381
0.386378	0.386378	0.386378	0.386378	0.386378	0.985181	0.386378	0.386378	0.386378	0.386378	0.386378	0.386378	0.386378	0.386378	0.386377	0.386377	0.386377	0.386377	0.253923	0.386377	0.386377	0.386377	0.386377	0.386377	0.386377	0.386377	0.386377	0.386377	0.732003	0.386377	0.386377	0.386377	0.386377	0.386377	0.161818	0.386377	0.386377	0.386377	0.386377	0.386377	0.386377	0.732003	0.386377	0.386377	0.386377	0.253923	0.386377	0.386377	0.386377	0.386377
0.386373	0.386373	0.386373	0.386373	0.386373	0.985181	0.386373	0.386373	0.386373	0.386373	0.386373	0.386373	0.386373	0.386373	0.386373	0.386373	0.386373	0.386373	0.253923	0.386373	0.386373	0.386373	0.386373	0.386373	0.386373	0.386373	0.386373	0.386373	0.732003	0.386373	0.386373	0.386373	0.386372	0.386372	0.161818	0.386372	0.386372	0.386372	0.386372	0.386372	0.386372	0.732003	0.386372	0.386372	0.386372	0.253923	0.386372	0.386372	0.386372	0.386372
0.386369	0.386369	0.386369	0.386369	0.386369	0.985181	0.386369	0.386369	0.386368	0.386368	0.386368	0.386368	0.386368	0.386368	0.386368	0.386368	0.386368	0.386368	0.253923	0.386368	0.386368	0.386368	0.386368	0.386368	0.386368	0.386368	0.386368	0.386368	0.732003	0.386368	0.386368	0.386368	0.386368	0.386368	0.161818	0.386368	0.386368	0.386368	0.386368	0.386368	0.386368	0.732003	0.386368	0.386368	0.386368	0.253923	0.386368	0.386368	0.386368	0.386368
0.386364	0.386364	0.386364	0.386364	0.386364	0.985181	0.386364	0.386364	0.386364	0.386364	0.386364	0.386364	0.386364	0.386364	0.386364	0.386364	0.386364	0.386364	0.253923	0.386364	0.386364	0.386364	0.386364	0.386364	0.386364	0.386364	0.386364	0.386364	0.732003	0.386364	0.386364	0.386364	0.386364	0.386364	0.161818	0.386363	0.386363	0.386363	0.386363	0.386363	0.386363	0.732003	0.386363	0.386363	0.386363	0.253923	0.386363	0.386363	0.386363	0.386363
0.38636	0.38636	0.38636	0.38636	0.38636	0.985181	0.38636	0.38636	0.38636	0.38636	0.38636	0.38636	0.38636	0.38636	0.38636	0.38636	0.38636	0.386359	0.253923	0.386359	0.386359	0.386359	0.386359	0.386359	0.386359	0.386359	0.386359	0.386359	0.732003	0.386359	0.386359	0.386359	0.386359	0.386359	0.161818	0.386359	0.386359	0.386359	0.386359	0.386359	0.386359	0.732003	0.386359	0.386359	0.386359	0.253923	0.386359	0.386359	0.386359	0.386359
0.386356	0.386356	0.386356	0.386355	0.386355	0.985181	0.386355	0.386355	0.386355	0.386355	0.386355	0.386355	0.386355	0.386355	0.386355	0.386355	0.386355	0.386355	0.253923	0.386355	0.386355	0.386355	0.386355	0.386355	0.386355	0.386355	0.386355	0.386355	0.732003	0.386355	0.386355	0.386355	0.386355	0.386355	0.161818	0.386355	0.386355	0.386355	0.386355	0.386355	0.386355	0.732003	0.386355	0.386355	0.386355	0.253923	0.386355	0.386355	0.386355	0.386355
0.386351	0.386351	0.386351	0.386351	0.386351	0.985181	0.386351	0.386351	0.386351	0.386351	0.386351	0.386351	0.386351	0.386351	0.386351	0.386351	0.386351	0.386351	0.253923	0.386351	0.386351	0.386351	0.386351	0.386351	0.386351	0.386351	0.386351	0.386351	0.732003	0.386351	0.386351	0.386351	0.386351	0.386351	0.161818	0.386351	0.386351	0.386351	0.386351	0.386351	0.386351	0.732003	0.38635	0.38635	0.38635	0.253923	0.38635	0.38635	0.38635	0.38635
0.386347	0.386347	0.386347	0.386347	0.386347	0.985181	0.386347	0.386347	0.386347	0.386347	0.386347	0.386347	0.386347	0.386347	0.386347	0.386347	0.386347	0.386347	0.253923	0.386347	0.386347	0.386347	0.386347	0.386347	0.386347	0.386347	0.386347	0.386347	0.732003	0.386347	0.386347	0.386347	0.386347	0.386347	0.161818	0.386347	0.386347	0.386347	0.386346	0.386346	0.386346	0.732003	0.386346	0.386346	0.386346	0.253923	0.386346	0.386346	0.386346	0.386346
0.386343	0.386343	0.386343	0.386343	0.386343	0.985181	0.386343	0.386343	0.386343	0.386343	0.386343	0.386343	0.386343	0.386343	0.386343	0.386343	0.386343	0.386343	0.253923	0.386343	0.386343	0.386343	0.386343	0.386343	0.386343	0.386343	0.386343	0.386343	0.732003	0.386343	0.386343	0.386343	0.386343	0.386343	0.161818	0.386343	0.386343	0.386343	0.386342	0.386342	0.386342	0.732003	0.386342	0.386342	0.386342	0.253923	0.386342	0.386342	0.386342	0.386342
0.386339	0.386339	0.386339	0.386339	0.386339	0.985181	0.386339	0.386339	0.386339	0.386339	0.386339	0.386339	0.386339	0.386339	0.386339	0.386339	0.386339	0.386339	0.253923	0.386339	0.386339	0.386339	0.386339	0.386339	0.386339	0.386339	0.386339	0.386339	0.732003	0.386339	0.386339	0.386339	0.386339	0.386339	0.161818	0.386339	0.386339	0.386339	0.386339	0.386339	0.386338	0.732003	0.386338	0.386338	0.386338	0.253923	0.386338	0.386338	0.386338	0.386338
0.386335	0.386335	0.386335	0.386335	0.386335	0.985181	0.386335	0.386335	0.386335	0.386335	0.386335	0.386335	0.386335	0.386335	0.386335	0.386335	0.386335	0.386335	0.253923	0.386335	0.386335	0.386335	0.386335	0.386335	0.386335	0.386335	0.386335	0.386335	0.732003	0.386335	0.386335	0.386335	0.386335	0.386335	0.161818	0.386335	0.386335	0.386335	0.386335	0.386335	0.386335	0.732003	0.386335	0.386335	0.386335	0.253923	0.386335	0.386335	0.386335	0.386334
0.386332	0.386332	0.386332	0.386332	0.386332	0.985181	0.386331	0.386331	0.386331	0.386331	0.386331	0.386331	0.386331	0.386331	0.386331	0.386331	0.386331	0.386331	0.253923	0.386331	0.386331	0.386331	0.386331	0.386331	0.386331	0.386331	0.386331	0.386331	0.732003	0.386331	0.386331	0.386331	0.386331	0.386331	0.161818	0.386331	0.386331	0.386331	0.386331	0.386331	0.386331	0.732003	0.386331	0.386331	0.386331	0.253923	0.386331	0.386331	0.386331	0.386331
0.386328	0.386328	0.386328	0.386328	0.386328	0.985181	0.386328	0.386328	0.386328	0.386328	0.386328	0.386328	0.386328	0.386328	0.386328	0.386328	0.386328	0.386328	0.253923	0.386328	0.386327	0.386327	0.386327	0.386327	0.386327	0.386327	0.386327	0.386327	0.732003	0.386327	0.386327	0.386327	0.386327	0.386327	0.161818	0.386327	0.386327	0.386327	0.386327	0.386327	0.386327	0.732003	0.386327	0.386327	0.386327	0.253923	0.386327	0.386327	0.386327	0.386327
0.386324	0.386324	0.386324	0.386324	0.386324	0.985181	0.386324	0.386324	0.386324	0.386324	0.386324	0.386324	0.386324	0.386324	0.386324	0.386324	0.386324	0.386324	0.253923	0.386324	0.386324	0.386324	0.386324	0.386324	0.386324	0.386324	0.386324	0.386324	0.732003	0.386324	0.386324	0.386324	0.386324	0.386324	0.161818	0.386324	0.386324	0.386324	0.386324	0.386323	0.386323	0.732003	0.386323	0.386323	0.386323	0.253923	0.386323	0.386323	0.386323	0.386323
0.386321	0.386321	0.386321	0.386321	0.386321	0.985181	0.386321	0.38632	0.38632	0.38632	0.38632	0.38632	0.38632	0.38632	0.38632	0.38632	0.38632	0.38632	0.253923	0.38632	0.38632	0.38632	0.38632	0.38632	0.38632	0.38632	0.38632	0.38632	0.732003	0.38632	0.38632	0.38632	0.38632	0.38632	0.161818	0.38632	0.38632	0.38632	0.38632	0.38632	0.38632	0.732003	0.38632	0.38632	0.38632	0.253923	0.38632	0.38632	0.38632	0.38632
0.386317	0.386317	0.386317	0.386317	0.386317	0.985181	0.386317	0.386317	0.386317	0.386317	0.386317	0.386317	0.386317	0.386317	0.386317	0.386317	0.386317	0.386317	0.253923	0.386317	0.386317	0.386317	0.386317	0.386317	0.386317	0.386317	0.386317	0.386317	0.732003	0.386317	0.386317	0.386317	0.386317	0.386317	0.161818	0.386317	0.386316	0.386316	0.386316	0.386316	0.386316	0.732003	0.386316	0.386316	0.386316	0.253923	0.386316	0.386316	0.386316	0.386316
0.386314	0.386314	0.386314	0.386314	0.386314	0.985181	0.386314	0.386314	0.386313	0.386313	0.386313	0.386313	0.386313	0.386313	0.386313	0.386313	0.386313	0.386313	0.253923	0.386313	0.386313	0.386313	0.386313	0.386313	0.386313	0.386313	0.386313	0.386313	0.732003	0.386313	0.386313	0.386313	0.386313	0.386313	0.161818	0.386313	0.386313	0.386313	0.386313	0.386313	0.386313	0.732003	0.386313	0.386313	0.386313	0.253923	0.386313	0.386313	0.386313	0.386313
0.38631	0.38631	0.38631	0.38631	0.38631	0.985181	0.38631	0.38631	0.38631	0.38631	0.38631	0.38631	0.38631	0.38631	0.38631	0.38631	0.38631	0.38631	0.253923	0.38631	0.38631	0.38631	0.38631	0.38631	0.38631	0.38631	0.38631	0.38631	0.732003	0.38631	0.38631	0.38631	0.38631	0.38631	0.161818	0.38631	0.38631	0.38631	0.38631	0.38631	0.38631	0.732003	0.38631	0.38631	0.38631	0.253923	0.386309	0.386309	0.386309	0.386309
0.386307	0.386307	0.386307	0.386307	0.386307	0.985181	0.386307	0.386307	0.386307	0.386307	0.386307	0.386307	0.386307	0.386307	0.386307	0.386307	0.386307	0.386307	0.253923	0.386307	0.386307	0.386307	0.386307	0.386307	0.386307	0.386307	0.386307	0.386306	0.732003	0.386306	0.386306	0.386306	0.386306	0.386306	0.161818	0.386306	0.386306	0.386306	0.386306	0.386306	0.386306	0.732003	0.386306	0.386306	0.386306	0.253923	0.386306	0.386306	0.386306	0.386306
0.386304	0.386304	0.386304	0.386304	0.386304	0.985181	0.386304	0.386304	0.386304	0.386304	0.386303	0.386303	0.386303	0.386303	0.386303	0.386303	0.386303	0.386303	0.253923	0.386303	0.386303	0.386303	0.386303	0.386303	0.386303	0.386303	0.386303	0.386303	0.732003	0.386303	0.386303	0.386303	0.386303	0.386303	0.161818	0.386303	0.386303	0.386303	0.386303	0.386303	0.386303	0.732003	0.386303	0.386303	0.386303	0.253923	0.386303	0.386303	0.386303	0.386303
0.3863	0.3863	0.3863	0.3863	0.3863	0.985181	0.3863	0.3863	0.3863	0.3863	0.3863	0.3863	0.3863	0.3863	0.3863	0.3863	0.3863	0.3863	0.253923	0.3863	0.3863	0.3863	0.3863	0.3863	0.3863	0.3863	0.3863	0.3863	0.732003	0.3863	0.3863	0.3863	0.3863	0.3863	0.161818	0.3863	0.3863	0.3863	0.3863	0.3863	0.3863	0.732003	0.3863	0.3863	0.3863	0.253923	0.3863	0.3863	0.3863	0.3863
0.386297	0.386297	0.386297	0.386297	0.386297	0.985181	0.386297	0.386297	0.386297	0.386297	0.386297	0.386297	0.386297	0.386297	0.386297	0.386297	0.386297	0.386297	0.253923	0.386297	0.386297	0.386297	0.386297	0.386297	0.386297	0.386297	0.386297	0.386297	0.732003	0.386297	0.386297	0.386297	0.386297	0.386297	0.161818	0.386297	0.386297	0.386297	0.386297	0.386297	0.386297	0.732003	0.386297	0.386297	0.386297	0.253923	0.386297	0.386297	0.386297	0.386297
0.386294	0.386294	0.386294	0.386294	0.386294	0.985181	0.386294	0.386294	0.386294	0.386294	0.386294	0.386294	0.386294	0.386294	0.386294	0.386294	0.386294	0.386294	0.253923	0.386294	0.386294	0.386294	0.386294	0.386294	0.386294	0.386294	0.386294	0.386294	0.732003	0.386294	0.386294	0.386294	0.386294	0.386294	0.161818	0.386294	0.386294	0.386294	0.386294	0.386294	0.386294	0.732003	0.386294	0.386294	0.386294	0.253923	0.386294	0.386294	0.386294	0.386294
0.386291	0.386291	0.386291	0.386291	0.386291	0.985181	0.386291	0.386291	0.386291	0.386291	0.386291	0.386291	0.386291	0.386291	0.386291	0.386291	0.386291	0.386291	0.253923	0.386291	0.386291	0.386291	0.386291	0.386291	0.386291	0.386291	0.386291	0.386291	0.732003	0.386291	0.386291	0.386291	0.386291	0.386291	0.161818	0.386291	0.386291	0.386291	0.386291	0.386291	0.386291	0.732003	0.386291	0.386291	0.386291	0.253923	0.386291	0.386291	0.386291	0.386291
0.386288	0.386288	0.386288	0.386288	0.386288	0.985181	0.386288	0.386288	0.386288	0.386288	0.386288	0.386288	0.386288	0.386288	0.386288	0.386288	0.386288	0.386288	0.253923	0.386288	0.386288	0.386288	0.386288	0.386288	0.386288	0.386288	0.386288	0.386288	0.732003	0.386288	0.386288	0.386288	0.386288	0.386288	0.161818	0.386288	0.386288	0.386288	0.386288	0.386288	0.386288	0.732003	0.386288	0.386288	0.386288	0.253923	0.386288	0.386288	0.386288	0.386288
0.386285	0.386285	0.386285	0.386285	0.386285	0.985181	0.386285	0.386285	0.386285	0.386285	0.386285	0.386285	0.386285	0.386285	0.386285	0.386285	0.386285	0.386285	0.253923	0.386285	0.386285	0.386285	0.386285	0.386285	0.386285	0.386285	0.386285	0.386285	0.732003	0.386285	0.386285	0.386285	0.386285	0.386285	0.161818	0.386285	0.386285	0.386285	0.386285	0.386285	0.386285	0.732003	0.386285	0.386285	0.386285	0.253923	0.386285	0.386285	0.386285	0.386285
0.386283	0.386283	0.386283	0.386283	0.386283	0.985181	0.386282	0.386282	0.386282	0.386282	0.386282	0.386282	0.386282	0.386282	0.386282	0.386282	0.386282	0.386282	0.253923	0.386282	0.386282	0.386282	0.386282	0.386282	0.386282	0.386282	0.386282	0.386282	0.732003	0.386282	0.386282	0.386282	0.386282	0.386282	0.161818	0.386282	0.386282	0.386282	0.386282	0.386282	0.386282	0.732003	0.386282	0.386282	0.386282	0.253923	0.386282	0.386282	0.386282	0.386282
0.38628	0.38628	0.38628	0.38628	0.38628	0.985181	0.38628	0.38628	0.38628	0.38628	0.38628	0.38628	0.38628	0.38628	0.38628	0.38628	0.38628	0.38628	0.253923	0.38628	0.38628	0.386279	0.386279	0.386279	0.386279	0.386279	0.386279	0.386279	0.732003	0.386279	0.386279	0.386279	0.386279	0.386279	0.161818	0.386279	0.386279	0.386279	0.386279	0.386279	0.386279	0.732003	0.386279	0.386279	0.386279	0.253923	0.386279	0.386279	0.386279	0.386279
0.386277	0.386277	0.386277	0.386277	0.386277	0.985181	0.386277	0.386277	0.386277	0.386277	0.386277	0.386277	0.386277	0.386277	0.386277	0.386277	0.386277	0.386277	0.253923	0.386277	0.386277	0.386277	0.386277	0.386277	0.386277	0.386277	0.386277	0.386277	0.732003	0.386277	0.386277	0.386277	0.386277	0.386277	0.161818	0.386277	0.386277	0.386277	0.386277	0.386277	0.386277	0.732003	0.386276	0.386276	0.386276	0.253923	0.386276	0.386276	0.386276	0.386276
0.386274	0.386274	0.386274	0.386274	0.386274	0.985181	0.386274	0.386274	0.386274	0.386274	0.386274	0.386274	0.386274	0.386274	0.386274	0.386274	0.386274	0.386274	0.253923	0.386274	0.386274	0.386274	0.386274	0.386274	0.386274	0.386274	0.386274	0.386274	0.732003	0.386274	0.386274	0.386274	0.386274	0.386274	0.161818	0.386274	0.386274	0.386274	0.386274	0.386274	0.386274	0.732003	0.386274	0.386274	0.386274	0.253923	0.386274	0.386274	0.386274	0.386274
0.386272	0.386272	0.386272	0.386272	0.386272	0.985181	0.386272	0.386272	0.386272	0.386272	0.386272	0.386272	0.386272	0.386272	0.386272	0.386272	0.386272	0.386272	0.253923	0.386272	0.386271	0.386271	0.386271	0.386271	0.386271	0.386271	0.386271	0.386271	0.732003	0.386271	0.386271	0.386271	0.386271	0.386271	0.161818	0.386271	0.386271	0.386271	0.386271	0.386271	0.386271	0.732003	0.386271	0.386271	0.386271	0.253923	0.386271	0.386271	0.386271	0.386271
0.386269	0.386269	0.386269	0.386269	0.386269	0.985181	0.386269	0.386269	0.386269	0.386269	0.386269	0.386269	0.386269	0.386269	0.386269	0.386269	0.386269	0.386269	0.253923	0.386269	0.386269	0.386269	0.386269	0.386269	0.386269	0.386269	0.386269	0.386269	0.732003	0.386269	0.386269	0.386269	0.386269	0.386269	0.161818	0.386269	0.386269	0.386269	0.386269	0.386269	0.386269	0.732003	0.386269	0.386269	0.386269	0.253923	0.386269	0.386269	0.386269	0.386269
0.386267	0.386267	0.386267	0.386267	0.386267	0.985181	0.386267	0.386267	0.386267	0.386267	0.386267	0.386267	0.386267	0.386266	0.386266	0.386266	0.386266	0.386266	0.253923	0.386266	0.386266	0.386266	0.386266	0.386266	0.386266	0.386266	0.386266	0.386266	0.732003	0.386266	0.386266	0.386266	0.386266	0.386266	0.161818	0.386266	0.386266	0.386266	0.386266	0.386266	0.386266	0.732003	0.386266	0.386266	0.386266	0.253923	0.386266	0.386266	0.386266	0.386266
0.386264	0.386264	0.386264	0.386264	0.386264	0.985181	0.386264	0.386264	0.386264	0.386264	0.386264	0.386264	0.386264	0.386264	0.386264	0.386264	0.386264	0.386264	0.253923	0.386264	0.386264	0.386264	0.386264	0.386264	0.386264	0.386264	0.386264	0.386264	0.732003	0.386264	0.386264	0.386264	0.386264	0.386264	0.161818	0.386264	0.386264	0.386264	0.386264	0.386264	0.386264	0.732003	0.386264	0.386264	0.386264	0.253923	0.386264	0.386264	0.386264	0.386264
0.386262	0.386262	0.386262	0.386262	0.386262	0.985181	0.386262	0.386262	0.386262	0.386262	0.386262	0.386262	0.386262	0.386262	0.386262	0.386262	0.386262	0.386262	0.253923	0.386262	0.386261	0.386261	0.386261	0.386261	0.386261	0.386261	0.386261	0.386261	0.732003	0.386261	0.386261	0.386261	0.386261	0.386261	0.161818	0.386261	0.386261	0.386261	0.386261	0.386261	0.386261	0.732003	0.386261	0.386261	0.386261	0.253923	0.386261	0.386261	0.386261	0.386261
0.386259	0.386259	0.386259	0.386259	0.386259	0.985181	0.386259	0.386259	0.386259	0.386259	0.386259	0.386259	0.386259	0.386259	0.386259	0.386259	0.386259	0.386259	0.253923	0.386259	0.386259	0.386259	0.386259	0.386259	0.386259	0.386259	0.386259	0.386259	0.732003	0.386259	0.386259	0.386259	0.386259	0.386259	0.161818	0.386259	0.386259	0.386259	0.386259	0.386259	0.386259	0.732003	0.386259	0.386259	0.386259	0.253923	0.386259	0.386259	0.386259	0.386259
0.386257	0.386257	0.386257	0.386257	0.386257	0.985181	0.386257	0.386257	0.386257	0.386257	0.386257	0.386257	0.386257	0.386257	0.386257	0.386257	0.386257	0.386257	0.253923	0.386257	0.386257	0.386257	0.386257	0.386257	0.386257	0.386257	0.386257	0.386257	0.732003	0.386257	0.386257	0.386257	0.386257	0.386257	0.161818	0.386257	0.386257	0.386257	0.386257	0.386257	0.386257	0.732003	0.386257	0.386257	0.386257	0.253923	0.386256	0.386256	0.386256	0.386256
0.386255	0.386255	0.386255	0.386255	0.386255	0.985181	0.386255	0.386255	0.386255	0.386255	0.386255	0.386255	0.386255	0.386255	0.386255	0.386255	0.386255	0.386255	0.253923	0.386255	0.386254	0.386254	0.386254	0.386254	0.386254	0.386254	0.386254	0.386254	0.732003	0.386254	0.386254	0.386254	0.386254	0.386254	0.161818	0.386254	0.386254	0.386254	0.386254	0.386254	0.386254	0.732003	0.386254	0.386254	0.386254	0.253923	0.386254	0.386254	0.386254	0.386254
0.386252	0.386252	0.386252	0.386252	0.386252	0.985181	0.386252	0.386252	0.386252	0.386252	0.386252	0.386252	0.386252	0.386252	0.386252	0.386252	0.386252	0.386252	0.253923	0.386252	0.386252	0.386252	0.386252	0.386252	0.386252	0.386252	0.386252	0.386252	0.732003	0.386252	0.386252	0.386252	0.386252	0.386252	0.161818	0.386252	0.386252	0.386252	0.386252	0.386252	0.386252	0.732003	0.386252	0.386252	0.386252	0.253923	0.386252	0.386252	0.386252	0.386252
0.38625	0.38625	0.38625	0.38625	0.38625	0.985181	0.38625	0.38625	0.38625	0.38625	0.38625	0.38625	0.38625	0.38625	0.38625	0.38625	0.38625	0.38625	0.253923	0.38625	0.38625	0.38625	0.38625	0.38625	0.38625	0.38625	0.38625	0.38625	0.732003	0.38625	0.38625	0.38625	0.38625	0.38625	0.161818	0.38625	0.38625	0.38625	0.38625	0.38625	0.38625	0.732003	0.38625	0.38625	0.38625	0.253923	0.38625	0.38625	0.38625	0.38625
0.386248	0.386248	0.386248	0.386248	0.386248	0.985181	0.386248	0.386248	0.386248	0.386248	0.386248	0.386248	0.386248	0.386248	0.386248	0.386248	0.386248	0.386248	0.253923	0.386248	0.386248	0.386248	0.386248	0.386248	0.386248	0.386248	0.386248	0.386248	0.732003	0.386248	0.386248	0.386248	0.386248	0.386248	0.161818	0.386248	0.386248	0.386248	0.386248	0.386248	0.386248	0.732003	0.386248	0.386248	0.386248	0.253923	0.386248	0.386248	0.386248	0.386248
0.386246	0.386246	0.386246	0.386246	0.386246	0.985181	0.386246	0.386246	0.386246	0.386246	0.386246	0.386246	0.386246	0.386246	0.386246	0.386246	0.386246	0.386246	0.253923	0.386246	0.386246	0.386246	0.386246	0.386246	0.386246	0.386246	0.386246	0.386246	0.732003	0.386246	0.386246	0.386246	0.386246	0.386246	0.161818	0.386246	0.386246	0.386246	0.386246	0.386246	0.386246	0.732003	0.386246	0.386246	0.386246	0.253923	0.386246	0.386246	0.386245	0.386245
0.386244	0.386244	0.386244	0.386244	0.386244	0.985181	0.386244	0.386244	0.386244	0.386244	0.386244	0.386244	0.386244	0.386244	0.386244	0.386244	0.386244	0.386244	0.253923	0.386244	0.386244	0.386244	0.386244	0.386244	0.386244	0.386244	0.386244	0.386244	0.732003	0.386244	0.386244	0.386244	0.386244	0.386244	0.161818	0.386244	0.386244	0.386244	0.386244	0.386243	0.386243	0.732003	0.386243	0.386243	0.386243	0.253923	0.386243	0.386243	0.386243	0.386243
0.386242	0.386242	0.386242	0.386242	0.386242	0.985181	0.386242	0.386242	0.386242	0.386242	0.386242	0.386242	0.386242	0.386242	0.386242	0.386242	0.386242	0.386242	0.253923	0.386242	0.386242	0.386242	0.386242	0.386242	0.386242	0.386242	0.386242	0.386242	0.732003	0.386242	0.386242	0.386242	0.386242	0.386242	0.161818	0.386242	0.386242	0.386241	0.386241	0.386241	0.386241	0.732003	0.386241	0.386241	0.386241	0.253923	0.386241	0.386241	0.386241	0.386241
0.38624	0.38624	0.38624	0.38624	0.38624	0.985181	0.38624	0.38624	0.38624	0.38624	0.38624	0.38624	0.38624	0.38624	0.38624	0.38624	0.38624	0.38624	0.253923	0.38624	0.38624	0.38624	0.38624	0.38624	0.38624	0.38624	0.38624	0.38624	0.732003	0.38624	0.38624	0.38624	0.38624	0.38624	0.161818	0.38624	0.38624	0.38624	0.386239	0.386239	0.386239	0.732003	0.386239	0.386239	0.386239	0.253923	0.386239	0.386239	0.386239	0.386239
0.386238	0.386238	0.386238	0.386238	0.386238	0.985181	0.386238	0.386238	0.386238	0.386238	0.386238	0.386238	0.386238	0.386238	0.386238	0.386238	0.386238	0.386238	0.253923	0.386238	0.386238	0.386238	0.386238	0.386238	0.386238	0.386238	0.386238	0.386238	0.732003	0.386238	0.386238	0.386238	0.386238	0.386238	0.161818	0.386238	0.386238	0.386238	0.386238	0.386238	0.386238	0.732003	0.386237	0.386237	0.386237	0.253923	0.386237	0.386237	0.386237	0.386237
0.386236	0.386236	0.386236	0.386236	0.386236	0.985181	0.386236	0.386236	0.386236	0.386236	0.386236	0.386236	0.386236	0.386236	0.386236	0.386236	0.386236	0.386236	0.253923	0.386236	0.386236	0.386236	0.386236	0.386236	0.386236	0.386236	0.386236	0.386236	0.732003	0.386236	0.386236	0.386236	0.386236	0.386236	0.161818	0.386236	0.386236	0.386236	0.386236	0.386236	0.386236	0.732003	0.386236	0.386236	0.386236	0.253923	0.386236	0.386236	0.386236	0.386236
0.386234	0.386234	0.386234	0.386234	0.386234	0.985181	0.386234	0.386234	0.386234	0.386234	0.386234	0.386234	0.386234	0.386234	0.386234	0.386234	0.386234	0.386234	0.253923	0.386234	0.386234	0.386234	0.386234	0.386234	0.386234	0.386234	0.386234	0.386234	0.732003	0.386234	0.386234	0.386234	0.386234	0.386234	0.161818	0.386234	0.386234	0.386234	0.386234	0.386234	0.386234	0.732003	0.386234	0.386234	0.386234	0.253923	0.386234	0.386234	0.386234	0.386234
0.386232	0.386232	0.386232	0.386232	0.386232	0.985181	0.386232	0.386232	0.386232	0.386232	0.386232	0.386232	0.386232	0.386232	0.386232	0.386232	0.386232	0.386232	0.253923	0.386232	0.386232	0.386232	0.386232	0.386232	0.386232	0.386232	0.386232	0.386232	0.732003	0.386232	0.386232	0.386232	0.386232	0.386232	0.161818	0.386232	0.386232	0.386232	0.386232	0.386232	0.386232	0.732003	0.386232	0.386232	0.386232	0.253923	0.386232	0.386232	0.386232	0.386232
0.38623	0.38623	0.38623	0.38623	0.38623	0.985181	0.38623	0.38623	0.38623	0.38623	0.38623	0.38623	0.38623	0.38623	0.38623	0.38623	0.38623	0.38623	0.253923	0.38623	0.38623	0.38623	0.38623	0.38623	0.38623	0.38623	0.38623	0.38623	0.732003	0.38623	0.38623	0.38623	0.38623	0.38623	0.161818	0.38623	0.38623	0.38623	0.38623	0.38623	0.38623	0.732003	0.38623	0.38623	0.38623	0.253923	0.38623	0.38623	0.38623	0.38623
0.386229	0.386229	0.386229	0.386229	0.386229	0.985181	0.386229	0.386229	0.386229	0.386229	0.386229	0.386229	0.386229	0.386229	0.386229	0.386229	0.386229	0.386228	0.253923	0.386228	0.386228	0.386228	0.386228	0.386228	0.386228	0.386228	0.386228	0.386228	0.732003	0.386228	0.386228	0.386228	0.386228	0.386228	0.161818	0.386228	0.386228	0.386228	0.386228	0.386228	0.386228	0.732003	0.386228	0.386228	0.386228	0.253923	0.386228	0.386228	0.386228	0.386228
0.386227	0.386227	0.386227	0.386227	0.386227	0.985181	0.386227	0.386227	0.386227	0.386227	0.386227	0.386227	0.386227	0.386227	0.386227	0.386227	0.386227	0.386227	0.253923	0.386227	0.386227	0.386227	0.386227	0.386227	0.386227	0.386227	0.386227	0.386227	0.732003	0.386227	0.386227	0.386227	0.386227	0.386227	0.161818	0.386227	0.386227	0.386227	0.386227	0.386227	0.386227	0.732003	0.386227	0.386227	0.386227	0.253923	0.386227	0.386227	0.386226	0.386226
0.386225	0.386225	0.386225	0.386225	0.386225	0.985181	0.386225	0.386225	0.386225	0.386225	0.386225	0.386225	0.386225	0.386225	0.386225	0.386225	0.386225	0.386225	0.253923	0.386225	0.386225	0.386225	0.386225	0.386225	0.386225	0.386225	0.386225	0.386225	0.732003	0.386225	0.386225	0.386225	0.386225	0.386225	0.161818	0.386225	0.386225	0.386225	0.386225	0.386225	0.386225	0.732003	0.386225	0.386225	0.386225	0.253923	0.386225	0.386225	0.386225	0.386225
0.386224	0.386224	0.386223	0.386223	0.386223	0.985181	0.386223	0.386223	0.386223	0.386223	0.386223	0.386223	0.386223	0.386223	0.386223	0.386223	0.386223	0.386223	0.253923	0.386223	0.386223	0.386223	0.386223	0.386223	0.386223	0.386223	0.386223	0.386223	0.732003	0.386223	0.386223	0.386223	0.386223	0.386223	0.161818	0.386223	0.386223	0.386223	0.386223	0.386223	0.386223	0.732003	0.386223	0.386223	0.386223	0.253923	0.386223	0.386223	0.386223	0.386223
0.386222	0.386222	0.386222	0.386222	0.386222	0.985181	0.386222	0.386222	0.386222	0.386222	0.386222	0.386222	0.386222	0.386222	0.386222	0.386222	0.386222	0.386222	0.253923	0.386222	0.386222	0.386222	0.386222	0.386222	0.386222	0.386222	0.386222	0.386222	0.732003	0.386222	0.386222	0.386222	0.386222	0.386222	0.161818	0.386222	0.386222	0.386222	0.386222	0.386222	0.386222	0.732003	0.386222	0.386222	0.386222	0.253923	0.386221	0.386221	0.386221	0.386221
0.38622	0.38622	0.38622	0.38622	0.38622	0.985181	0.38622	0.38622	0.38622	0.38622	0.38622	0.38622	0.38622	0.38622	0.38622	0.38622	0.38622	0.38622	0.253923	0.38622	0.38622	0.38622	0.38622	0.38622	0.38622	0.38622	0.38622	0.38622	0.732003	0.38622	0.38622	0.38622	0.38622	0.38622	0.161818	0.38622	0.38622	0.38622	0.38622	0.38622	0.38622	0.732003	0.38622	0.38622	0.38622	0.253923	0.38622	0.38622	0.38622	0.38622
0.386219	0.386219	0.386219	0.386219	0.386219	0.985181	0.386219	0.386219	0.386219	0.386219	0.386219	0.386219	0.386219	0.386219	0.386219	0.386219	0.386219	0.386219	0.253923	0.386219	0.386219	0.386218	0.386218	0.386218	0.386218	0.386218	0.386218	0.386218	0.732003	0.386218	0.386218	0.386218	0.386218	0.386218	0.161818	0.386218	0.386218	0.386218	0.386218	0.386218	0.386218	0.732003	0.386218	0.386218	0.386218	0.253923	0.386218	0.386218	0.386218	0.386218
0.386217	0.386217	0.386217	0.386217	0.386217	0.985181	0.386217	0.386217	0.386217	0.386217	0.386217	0.386217	0.386217	0.386217	0.386217	0.386217	0.386217	0.386217	0.253923	0.386217	0.386217	0.386217	0.386217	0.386217	0.386217	0.386217	0.386217	0.386217	0.732003	0.386217	0.386217	0.386217	0.386217	0.386217	0.161818	0.386217	0.386217	0.386217	0.386217	0.386217	0.386217	0.732003	0.386217	0.386217	0.386217	0.253923	0.386217	0.386217	0.386217	0.386217
0.386216	0.386216	0.386216	0.386216	0.386216	0.985181	0.386216	0.386216	0.386216	0.386216	0.386216	0.386216	0.386216	0.386215	0.386215	0.386215	0.386215	0.386215	0.253923	0.386215	0.386215	0.386215	0.386215	0.386215	0.386215	0.386215	0.386215	0.386215	0.732003	0.386215	0.386215	0.386215	0.386215	0.386215	0.161818	0.386215	0.386215	0.386215	0.386215	0.386215	0.386215	0.732003	0.386215	0.386215	0.386215	0.253923	0.386215	0.386215	0.386215	0.386215
0.386214	0.386214	0.386214	0.386214	0.386214	0.985181	0.386214	0.386214	0.386214	0.386214	0.386214	0.386214	0.386214	0.386214	0.386214	0.386214	0.386214	0.386214	0.253923	0.386214	0.386214	0.386214	0.386214	0.386214	0.386214	0.386214	0.386214	0.386214	0.732003	0.386214	0.386214	0.386214	0.386214	0.386214	0.161818	0.386214	0.386214	0.386214	0.386214	0.386214	0.386214	0.732003	0.386214	0.386214	0.386214	0.253923	0.386214	0.386214	0.386214	0.386214
0.386213	0.386213	0.386213	0.386213	0.386213	0.985181	0.386213	0.386213	0.386213	0.386213	0.386213	0.386213	0.386213	0.386213	0.386213	0.386213	0.386213	0.386213	0.253923	0.386212	0.386212	0.386212	0.386212	0.386212	0.386212	0.386212	0.386212	0.386212	0.732003	0.386212	0.386212	0.386212	0.386212	0.386212	0.161818	0.386212	0.386212	0.386212	0.386212	0.386212	0.386212	0.732003	0.386212	0.386212	0.386212	0.253923	0.386212	0.386212	0.386212	0.386212
0.386211	0.386211	0.386211	0.386211	0.386211	0.985181	0.386211	0.386211	0.386211	0.386211	0.386211	0.386211	0.386211	0.386211	0.386211	0.386211	0.386211	0.386211	0.253923	0.386211	0.386211	0.386211	0.386211	0.386211	0.386211	0.386211	0.386211	0.386211	0.732003	0.386211	0.386211	0.386211	0.386211	0.386211	0.161818	0.386211	0.386211	0.386211	0.386211	0.386211	0.386211	0.732003	0.386211	0.386211	0.386211	0.253923	0.386211	0.386211	0.386211	0.386211
0.38621	0.38621	0.38621	0.38621	0.38621	0.985181	0.38621	0.38621	0.38621	0.38621	0.38621	0.38621	0.38621	0.38621	0.38621	0.38621	0.38621	0.38621	0.253923	0.38621	0.38621	0.38621	0.38621	0.38621	0.38621	0.38621	0.38621	0.38621	0.732003	0.38621	0.38621	0.38621	0.38621	0.38621	0.161818	0.38621	0.38621	0.38621	0.38621	0.38621	0.38621	0.732003	0.386209	0.386209	0.386209	0.253923	0.386209	0.386209	0.386209	0.386209
0.386208	0.386208	0.386208	0.386208	0.386208	0.985181	0.386208	0.386208	0.386208	0.386208	0.386208	0.386208	0.386208	0.386208	0.386208	0.386208	0.386208	0.386208	0.253923	0.386208	0.386208	0.386208	0.386208	0.386208	0.386208	0.386208	0.386208	0.386208	0.732003	0.386208	0.386208	0.386208	0.386208	0.386208	0.161818	0.386208	0.386208	0.386208	0.386208	0.386208	0.386208	0.732003	0.386208	0.386208	0.386208	0.253923	0.386208	0.386208	0.386208	0.386208
0.386207	0.386207	0.386207	0.386207	0.386207	0.985181	0.386207	0.386207	0.386207	0.386207	0.386207	0.386207	0.386207	0.386207	0.386207	0.386207	0.386207	0.386207	0.253923	0.386207	0.386207	0.386207	0.386207	0.386207	0.386207	0.386207	0.386207	0.386207	0.732003	0.386207	0.386207	0.386207	0.386207	0.386207	0.161818	0.386207	0.386207	0.386207	0.386207	0.386207	0.386207	0.732003	0.386207	0.386207	0.386207	0.253923	0.386207	0.386207	0.386207	0.386207
0.386206	0.386206	0.386206	0.386206	0.386206	0.985181	0.386206	0.386206	0.386206	0.386206	0.386206	0.386206	0.386206	0.386206	0.386206	0.386206	0.386206	0.386206	0.253923	0.386206	0.386206	0.386206	0.386206	0.386206	0.386206	0.386206	0.386206	0.386206	0.732003	0.386206	0.386206	0.386206	0.386206	0.386206	0.161818	0.386205	0.386205	0.386205	0.386205	0.386205	0.386205	0.732003	0.386205	0.386205	0.386205	0.253923	0.386205	0.386205	0.386205	0.386205
0.386204	0.386204	0.386204	0.386204	0.386204	0.985181	0.386204	0.386204	0.386204	0.386204	0.386204	0.386204	0.386204	0.386204	0.386204	0.386204	0.386204	0.386204	0.253923	0.386204	0.386204	0.386204	0.386204	0.386204	0.386204	0.386204	0.386204	0.386204	0.732003	0.386204	0.386204	0.386204	0.386204	0.386204	0.161818	0.386204	0.386204	0.386204	0.386204	0.386204	0.386204	0.732003	0.386204	0.386204	0.386204	0.253923	0.386204	0.386204	0.386204	0.386204
0.386203	0.386203	0.386203	0.386203	0.386203	0.985181	0.386203	0.386203	0.386203	0.386203	0.386203	0.386203	0.386203	0.386203	0.386203	0.386203	0.386203	0.386203	0.253923	0.386203	0.386203	0.386203	0.386203	0.386203	0.386203	0.386203	0.386203	0.386203	0.732003	0.386203	0.386203	0.386203	0.386203	0.386203	0.161818	0.386203	0.386203	0.386203	0.386203	0.386203	0.386203	0.732003	0.386203	0.386203	0.386203	0.253923	0.386203	0.386203	0.386203	0.386203
0.386202	0.386202	0.386202	0.386202	0.386202	0.985181	0.386202	0.386202	0.386202	0.386202	0.386202	0.386202	0.386202	0.386202	0.386202	0.386202	0.386202	0.386202	0.253923	0.386202	0.386202	0.386202	0.386202	0.386202	0.386202	0.386202	0.386202	0.386202	0.732003	0.386202	0.386202	0.386202	0.386202	0.386202	0.161818	0.386202	0.386202	0.386202	0.386202	0.386202	0.386202	0.732003	0.386202	0.386202	0.386202	0.253923	0.386202	0.386202	0.386202	0.386202
0.386201	0.386201	0.386201	0.386201	0.386201	0.985181	0.386201	0.386201	0.386201	0.386201	0.386201	0.386201	0.386201	0.386201	0.386201	0.386201	0.386201	0.386201	0.253923	0.386201	0.386201	0.386201	0.386201	0.386201	0.386201	0.386201	0.3862	0.3862	0.732003	0.3862	0.3862	0.3862	0.3862	0.3862	0.161818	0.3862	0.3862	0.3862	0.3862	0.3862	0.3862	0.732003	0.3862	0.3862	0.3862	0.253923	0.3862	0.3862	0.3862	0.3862
0.386199	0.386199	0.386199	0.386199	0.386199	0.985181	0.386199	0.386199	0.386199	0.386199	0.386199	0.386199	0.386199	0.386199	0.386199	0.386199	0.386199	0.386199	0.253923	0.386199	0.386199	0.386199	0.386199	0.386199	0.386199	0.386199	0.386199	0.386199	0.732003	0.386199	0.386199	0.386199	0.386199	0.386199	0.161818	0.386199	0.386199	0.386199	0.386199	0.386199	0.386199	0.732003	0.386199	0.386199	0.386199	0.253923	0.386199	0.386199	0.386199	0.386199
0.386198	0.386198	0.386198	0.386198	0.386198	0.985181	0.386198	0.386198	0.386198	0.386198	0.386198	0.386198	0.386198	0.386198	0.386198	0.386198	0.386198	0.386198	0.253923	0.386198	0.386198	0.386198	0.386198	0.386198	0.386198	0.386198	0.386198	0.386198	0.732003	0.386198	0.386198	0.386198	0.386198	0.386198	0.161818	0.386198	0.386198	0.386198	0.386198	0.386198	0.386198	0.732003	0.386198	0.386198	0.386198	0.253923	0.386198	0.386198	0.386198	0.386198
0.386197	0.386197	0.386197	0.386197	0.386197	0.985181	0.386197	0.386197	0.386197	0.386197	0.386197	0.386197	0.386197	0.386197	0.386197	0.386197	0.386197	0.386197	0.253923	0.386197	0.386197	0.386197	0.386197	0.386197	0.386197	0.386197	0.386197	0.386197	0.732003	0.386197	0.386197	0.386197	0.386197	0.386197	0.161818	0.386197	0.386197	0.386197	0.386197	0.386197	0.386197	0.732003	0.386197	0.386197	0.386197	0.253923	0.386197	0.386197	0.386197	0.386197
0.386196	0.386196	0.386196	0.386196	0.386196	0.985181	0.386196	0.386196	0.386196	0.386196	0.386196	0.386196	0.386196	0.386196	0.386196	0.386196	0.386196	0.386196	0.253923	0.386196	0.386196	0.386196	0.386196	0.386196	0.386196	0.386196	0.386196	0.386196	0.732003	0.386196	0.386196	0.386196	0.386196	0.386196	0.161818	0.386196	0.386196	0.386196	0.386196	0.386196	0.386196	0.732003	0.386196	0.386196	0.386196	0.253923	0.386196	0.386196	0.386196	0.386196
0.386195	0.386195	0.386195	0.386195	0.386195	0.985181	0.386195	0.386195	0.386195	0.386195	0.386195	0.386195	0.386195	0.386195	0.386195	0.386195	0.386195	0.386195	0.253923	0.386195	0.386195	0.386195	0.386195	0.386195	0.386195	0.386195	0.386195	0.386195	0.732003	0.386195	0.386195	0.386195	0.386195	0.386195	0.161818	0.386195	0.386195	0.386195	0.386195	0.386195	0.386195	0.732003	0.386195	0.386195	0.386195	0.253923	0.386195	0.386195	0.386195	0.386195
0.386194	0.386194	0.386194	0.386194	0.386194	0.985181	0.386194	0.386194	0.386194	0.386194	0.386194	0.386194	0.386194	0.386194	0.386194	0.386194	0.386194	0.386194	0.253923	0.386194	0.386194	0.386194	0.386194	0.386194	0.386194	0.386194	0.386194	0.386194	0.732003	0.386194	0.386194	0.386194	0.386194	0.386194	0.161818	0.386194	0.386194	0.386194	0.386194	0.386194	0.386194	0.732003	0.386194	0.386194	0.386194	0.253923	0.386194	0.386194	0.386194	0.386194
0.386193	0.386193	0.386193	0.386193	0.386193	0.985181	0.386193	0.386193	0.386193	0.386193	0.386193	0.386193	0.386193	0.386193	0.386193	0.386193	0.386193	0.386193	0.253923	0.386193	0.386193	0.386193	0.386193	0.386193	0.386193	0.386193	0.386193	0.386193	0.732003	0.386193	0.386193	0.386193	0.386193	0.386193	0.161818	0.386193	0.386193	0.386192	0.386192	0.386192	0.386192	0.732003	0.386192	0.386192	0.386192	0.253923	0.386192	0.386192	0.386192	0.386192
0.386192	0.386192	0.386192	0.386192	0.386192	0.985181	0.386192	0.386192	0.386192	0.386192	0.386192	0.386192	0.386192	0.386192	0.386192	0.386192	0.386192	0.386192	0.253923	0.386192	0.386192	0.386192	0.386192	0.386192	0.386192	0.386192	0.386192	0.386192	0.732003	0.386191	0.386191	0.386191	0.386191	0.386191	0.161818	0.386191	0.386191	0.386191	0.386191	0.386191	0.386191	0.732003	0.386191	0.386191	0.386191	0.253923	0.386191	0.386191	0.386191	0.386191
0.386191	0.386191	0.386191	0.386191	0.386191	0.985181	0.386191	0.386191	0.386191	0.386191	0.386191	0.386191	0.386191	0.386191	0.386191	0.386191	0.386191	0.386191	0.253923	0.386191	0.386191	0.38619	0.38619	0.38619	0.38619	0.38619	0.38619	0.38619	0.732003	0.38619	0.38619	0.38619	0.38619	0.38619	0.161818	0.38619	0.38619	0.38619	0.38619	0.38619	0.38619	0.732003	0.38619	0.38619	0.38619	0.253923	0.38619	0.38619	0.38619	0.38619
0.38619	0.38619	0.38619	0.38619	0.38619	0.985181	0.38619	0.38619	0.38619	0.38619	0.38619	0.38619	0.38619	0.38619	0.38619	0.38619	0.38619	0.38619	0.253923	0.38619	0.386189	0.386189	0.386189	0.386189	0.386189	0.386189	0.386189	0.386189	0.732003	0.386189	0.386189	0.386189	0.386189	0.386189	0.161818	0.386189	0.386189	0.386189	0.386189	0.386189	0.386189	0.732003	0.386189	0.386189	0.386189	0.253923	0.386189	0.386189	0.386189	0.386189
0.386189	0.386189	0.386189	0.386189	0.386189	0.985181	0.386189	0.386189	0.386189	0.386189	0.386189	0.386189	0.386189	0.386189	0.386189	0.386189	0.386189	0.386189	0.253923	0.386189	0.386189	0.386188	0.386188	0.386188	0.386188	0.386188	0.386188	0.386188	0.732003	0.386188	0.386188	0.386188	0.386188	0.386188	0.161818	0.386188	0.386188	0.386188	0.386188	0.386188	0.386188	0.732003	0.386188	0.386188	0.386188	0.253923	0.386188	0.386188	0.386188	0.386188
0.386188	0.386188	0.386188	0.386188	0.386188	0.985181	0.386188	0.386188	0.386188	0.386188	0.386188	0.386188	0.386188	0.386188	0.386188	0.386188	0.386188	0.386188	0.253923	0.386188	0.386188	0.386188	0.386188	0.386188	0.386188	0.386188	0.386188	0.386188	0.732003	0.386187	0.386187	0.386187	0.386187	0.386187	0.161818	0.386187	0.386187	0.386187	0.386187	0.386187	0.386187	0.732003	0.386187	0.386187	0.386187	0.253923	0.386187	0.386187	0.386187	0.386187
0.386187	0.386187	0.386187	0.386187	0.386187	0.985181	0.386187	0.386187	0.386187	0.386187	0.386187	0.386187	0.386187	0.386187	0.386187	0.386187	0.386187	0.386187	0.253923	0.386187	0.386187	0.386187	0.386187	0.386187	0.386187	0.386187	0.386187	0.386187	0.732003	0.386187	0.386187	0.386187	0.386187	0.386187	0.161818	0.386187	0.386187	0.386187	0.386186	0.386186	0.386186	0.732003	0.386186	0.386186	0.386186	0.253923	0.386186	0.386186	0.386186	0.386186
0.386186	0.386186	0.386186	0.386186	0.386186	0.985181	0.386186	0.386186	0.386186	0.386186	0.386186	0.386186	0.386186	0.386186	0.386186	0.386186	0.386186	0.386186	0.253923	0.386186	0.386186	0.386186	0.386186	0.386186	0.386186	0.386186	0.386186	0.386186	0.732003	0.386186	0.386186	0.386186	0.386186	0.386186	0.161818	0.386186	0.386186	0.386186	0.386186	0.386186	0.386186	0.732003	0.386186	0.386186	0.386186	0.253923	0.386186	0.386186	0.386186	0.386186
0.386185	0.386185	0.386185	0.386185	0.386185	0.985181	0.386185	0.386185	0.386185	0.386185	0.386185	0.386185	0.386185	0.386185	0.386185	0.386185	0.386185	0.386185	0.253923	0.386185	0.386185	0.386185	0.386185	0.386185	0.386185	0.386185	0.386185	0.386185	0.732003	0.386185	0.386185	0.386185	0.386185	0.386185	0.161818	0.386185	0.386185	0.386185	0.386185	0.386185	0.386185	0.732003	0.386185	0.386185	0.386185	0.253923	0.386185	0.386185	0.386185	0.386185
0.386184	0.386184	0.386184	0.386184	0.386184	0.985181	0.386184	0.386184	0.386184	0.386184	0.386184	0.386184	0.386184	0.386184	0.386184	0.386184	0.386184	0.386184	0.253923	0.386184	0.386184	0.386184	0.386184	0.386184	0.386184	0.386184	0.386184	0.386184	0.732003	0.386184	0.386184	0.386184	0.386184	0.386184	0.161818	0.386184	0.386184	0.386184	0.386184	0.386184	0.386184	0.732003	0.386184	0.386184	0.386184	0.253923	0.386184	0.386184	0.386184	0.386184
0.386183	0.386183	0.386183	0.386183	0.386183	0.985181	0.386183	0.386183	0.386183	0.386183	0.386183	0.386183	0.386183	0.386183	0.386183	0.386183	0.386183	0.386183	0.253923	0.386183	0.386183	0.386183	0.386183	0.386183	0.386183	0.386183	0.386183	0.386183	0.732003	0.386183	0.386183	0.386183	0.386183	0.386183	0.161818	0.386183	0.386183	0.386183	0.386183	0.386183	0.386183	0.732003	0.386183	0.386183	0.386183	0.253923	0.386183	0.386183	0.386183	0.386183
0.386182	0.386182	0.386182	0.386182	0.386182	0.985181	0.386182	0.386182	0.386182	0.386182	0.386182	0.386182	0.386182	0.386182	0.386182	0.386182	0.386182	0.386182	0.253923	0.386182	0.386182	0.386182	0.386182	0.386182	0.386182	0.386182	0.386182	0.386182	0.732003	0.386182	0.386182	0.386182	0.386182	0.386182	0.161818	0.386182	0.386182	0.386182	0.386182	0.386182	0.386182	0.732003	0.386182	0.386182	0.386182	0.253923	0.386182	0.386182	0.386182	0.386182
0.386181	0.386181	0.386181	0.386181	0.386181	0.985181	0.386181	0.386181	0.386181	0.386181	0.386181	0.386181	0.386181	0.386181	0.386181	0.386181	0.386181	0.386181	0.253923	0.386181	0.386181	0.386181	0.386181	0.386181	0.386181	0.386181	0.386181	0.386181	0.732003	0.386181	0.386181	0.386181	0.386181	0.386181	0.161818	0.386181	0.386181	0.386181	0.386181	0.386181	0.386181	0.732003	0.386181	0.386181	0.386181	0.253923	0.386181	0.386181	0.386181	0.386181
0.38618	0.38618	0.38618	0.38618	0.38618	0.985181	0.38618	0.38618	0.38618	0.38618	0.38618	0.38618	0.38618	0.38618	0.38618	0.38618	0.38618	0.38618	0.253923	0.38618	0.38618	0.38618	0.38618	0.38618	0.38618	0.38618	0.38618	0.38618	0.732003	0.38618	0.38618	0.38618	0.38618	0.38618	0.161818	0.38618	0.38618	0.38618	0.38618	0.38618	0.38618	0.732003	0.38618	0.38618	0.38618	0.253923	0.38618	0.38618	0.38618	0.38618
0.38618	0.38618	0.38618	0.38618	0.38618	0.985181	0.38618	0.38618	0.38618	0.38618	0.38618	0.38618	0.38618	0.38618	0.38618	0.38618	0.38618	0.38618	0.253923	0.38618	0.38618	0.38618	0.38618	0.38618	0.38618	0.38618	0.38618	0.38618	0.732003	0.38618	0.38618	0.38618	0.38618	0.38618	0.161818	0.38618	0.38618	0.38618	0.38618	0.38618	0.38618	0.732003	0.38618	0.386179	0.386179	0.253923	0.386179	0.386179	0.386179	0.386179
0.386179	0.386179	0.386179	0.386179	0.386179	0.985181	0.386179	0.386179	0.386179	0.386179	0.386179	0.386179	0.386179	0.386179	0.386179	0.386179	0.386179	0.386179	0.253923	0.386179	0.386179	0.386179	0.386179	0.386179	0.386179	0.386179	0.386179	0.386179	0.732003	0.386179	0.386179	0.386179	0.386179	0.386179	0.161818	0.386179	0.386179	0.386179	0.386179	0.386179	0.386179	0.732003	0.386179	0.386179	0.386179	0.253923	0.386179	0.386179	0.386179	0.386179
0.386178	0.386178	0.386178	0.386178	0.386178	0.985181	0.386178	0.386178	0.386178	0.386178	0.386178	0.386178	0.386178	0.386178	0.386178	0.386178	0.386178	0.386178	0.253923	0.386178	0.386178	0.386178	0.386178	0.386178	0.386178	0.386178	0.386178	0.386178	0.732003	0.386178	0.386178	0.386178	0.386178	0.386178	0.161818	0.386178	0.386178	0.386178	0.386178	0.386178	0.386178	0.732003	0.386178	0.386178	0.386178	0.253923	0.386178	0.386178	0.386178	0.386178
0.386177	0.386177	0.386177	0.386177	0.386177	0.985181	0.386177	0.386177	0.386177	0.386177	0.386177	0.386177	0.386177	0.386177	0.386177	0.386177	0.386177	0.386177	0.253923	0.386177	0.386177	0.386177	0.386177	0.386177	0.386177	0.386177	0.386177	0.386177	0.732003	0.386177	0.386177	0.386177	0.386177	0.386177	0.161818	0.386177	0.386177	0.386177	0.386177	0.386177	0.386177	0.732003	0.386177	0.386177	0.386177	0.253923	0.386177	0.386177	0.386177	0.386177
0.386177	0.386177	0.386177	0.386177	0.386177	0.985181	0.386177	0.386177	0.386177	0.386177	0.386177	0.386177	0.386177	0.386177	0.386177	0.386177	0.386177	0.386176	0.253923	0.386176	0.386176	0.386176	0.386176	0.386176	0.386176	0.386176	0.386176	0.386176	0.732003	0.386176	0.386176	0.386176	0.386176	0.386176	0.161818	0.386176	0.386176	0.386176	0.386176	0.386176	0.386176	0.732003	0.386176	0.386176	0.386176	0.253923	0.386176	0.386176	0.386176	0.386176
0.386176	0.386176	0.386176	0.386176	0.386176	0.985181	0.386176	0.386176	0.386176	0.386176	0.386176	0.386176	0.386176	0.386176	0.386176	0.386176	0.386176	0.386176	0.253923	0.386176	0.386176	0.386176	0.386176	0.386176	0.386176	0.386176	0.386176	0.386176	0.732003	0.386176	0.386176	0.386176	0.386176	0.386176	0.161818	0.386176	0.386176	0.386176	0.386176	0.386176	0.386176	0.732003	0.386176	0.386176	0.386176	0.253923	0.386176	0.386176	0.386176	0.386176
0.386175	0.386175	0.386175	0.386175	0.386175	0.985181	0.386175	0.386175	0.386175	0.386175	0.386175	0.386175	0.386175	0.386175	0.386175	0.386175	0.386175	0.386175	0.253923	0.386175	0.386175	0.386175	0.386175	0.386175	0.386175	0.386175	0.386175	0.386175	0.732003	0.386175	0.386175	0.386175	0.386175	0.386175	0.161818	0.386175	0.386175	0.386175	0.386175	0.386175	0.386175	0.732003	0.386175	0.386175	0.386175	0.253923	0.386175	0.386175	0.386175	0.386175
0.386174	0.386174	0.386174	0.386174	0.386174	0.985181	0.386174	0.386174	0.386174	0.386174	0.386174	0.386174	0.386174	0.386174	0.386174	0.386174	0.386174	0.386174	0.253923	0.386174	0.386174	0.386174	0.386174	0.386174	0.386174	0.386174	0.386174	0.386174	0.732003	0.386174	0.386174	0.386174	0.386174	0.386174	0.161818	0.386174	0.386174	0.386174	0.386174	0.386174	0.386174	0.732003	0.386174	0.386174	0.386174	0.253923	0.386174	0.386174	0.386174	0.386174
0.386174	0.386174	0.386174	0.386174	0.386174	0.985181	0.386174	0.386174	0.386174	0.386174	0.386174	0.386174	0.386174	0.386174	0.386174	0.386174	0.386174	0.386174	0.253923	0.386174	0.386174	0.386174	0.386174	0.386174	0.386174	0.386174	0.386174	0.386174	0.732003	0.386174	0.386174	0.386174	0.386174	0.386174	0.161818	0.386174	0.386174	0.386174	0.386174	0.386174	0.386174	0.732003	0.386174	0.386174	0.386174	0.253923	0.386174	0.386174	0.386174	0.386174
0.386173	0.386173	0.386173	0.386173	0.386173	0.985181	0.386173	0.386173	0.386173	0.386173	0.386173	0.386173	0.386173	0.386173	0.386173	0.386173	0.386173	0.386173	0.253923	0.386173	0.386173	0.386173	0.386173	0.386173	0.386173	0.386173	0.386173	0.386173	0.732003	0.386173	0.386173	0.386173	0.386173	0.386173	0.161818	0.386173	0.386173	0.386173	0.386173	0.386173	0.386173	0.732003	0.386173	0.386173	0.386173	0.253923	0.386173	0.386173	0.386173	0.386173
0.386172	0.386172	0.386172	0.386172	0.386172	0.985181	0.386172	0.386172	0.386172	0.386172	0.386172	0.386172	0.386172	0.386172	0.386172	0.386172	0.386172	0.386172	0.253923	0.386172	0.386172	0.386172	0.386172	0.386172	0.386172	0.386172	0.386172	0.386172	0.732003	0.386172	0.386172	0.386172	0.386172	0.386172	0.161818	0.386172	0.386172	0.386172	0.386172	0.386172	0.386172	0.732003	0.386172	0.386172	0.386172	0.253923	0.386172	0.386172	0.386172	0.386172
0.386172	0.386172	0.386172	0.386172	0.386172	0.985181	0.386172	0.386172	0.386172	0.386172	0.386172	0.386172	0.386172	0.386172	0.386172	0.386172	0.386172	0.386172	0.253923	0.386172	0.386172	0.386172	0.386172	0.386172	0.386172	0.386172	0.386172	0.386172	0.732003	0.386172	0.386172	0.386172	0.386172	0.386172	0.161818	0.386172	0.386172	0.386172	0.386172	0.386172	0.386172	0.732003	0.386172	0.386172	0.386172	0.253923	0.386172	0.386172	0.386172	0.386172
0.386171	0.386171	0.386171	0.386171	0.386171	0.985181	0.386171	0.386171	0.386171	0.386171	0.386171	0.386171	0.386171	0.386171	0.386171	0.386171	0.386171	0.386171	0.253923	0.386171	0.386171	0.386171	0.386171	0.386171	0.386171	0.386171	0.386171	0.386171	0.732003	0.386171	0.386171	0.386171	0.386171	0.386171	0.161818	0.386171	0.386171	0.386171	0.386171	0.386171	0.386171	0.732003	0.386171	0.386171	0.386171	0.253923	0.386171	0.386171	0.386171	0.386171
0.38617	0.38617	0.38617	0.38617	0.38617	0.985181	0.38617	0.38617	0.38617	0.38617	0.38617	0.38617	0.38617	0.38617	0.38617	0.38617	0.38617	0.38617	0.253923	0.38617	0.38617	0.38617	0.38617	0.38617	0.38617	0.38617	0.38617	0.38617	0.732003	0.38617	0.38617	0.38617	0.38617	0.38617	0.161818	0.38617	0.38617	0.38617	0.38617	0.38617	0.38617	0.732003	0.38617	0.38617	0.38617	0.253923	0.38617	0.38617	0.38617	0.38617
0.38617	0.38617	0.38617	0.38617	0.38617	0.985181	0.38617	0.38617	0.38617	0.38617	0.38617	0.38617	0.38617	0.38617	0.38617	0.38617	0.38617	0.38617	0.253923	0.38617	0.38617	0.38617	0.38617	0.38617	0.38617	0.38617	0.38617	0.38617	0.732003	0.38617	0.38617	0.38617	0.38617	0.38617	0.161818	0.38617	0.38617	0.38617	0.38617	0.38617	0.38617	0.732003	0.38617	0.38617	0.38617	0.253923	0.38617	0.38617	0.38617	0.38617
0.386169	0.386169	0.386169	0.386169	0.386169	0.985181	0.386169	0.386169	0.386169	0.386169	0.386169	0.386169	0.386169	0.386169	0.386169	0.386169	0.386169	0.386169	0.253923	0.386169	0.386169	0.386169	0.386169	0.386169	0.386169	0.386169	0.386169	0.386169	0.732003	0.386169	0.386169	0.386169	0.386169	0.386169	0.161818	0.386169	0.386169	0.386169	0.386169	0.386169	0.386169	0.732003	0.386169	0.386169	0.386169	0.253923	0.386169	0.386169	0.386169	0.386169
0.386169	0.386169	0.386169	0.386169	0.386169	0.985181	0.386169	0.386169	0.386169	0.386169	0.386169	0.386169	0.386169	0.386169	0.386169	0.386169	0.386169	0.386169	0.253923	0.386169	0.386169	0.386168	0.386168	0.386168	0.386168	0.386168	0.386168	0.386168	0.732003	0.386168	0.386168	0.386168	0.386168	0.386168	0.161818	0.386168	0.386168	0.386168	0.386168	0.386168	0.386168	0.732003	0.386168	0.386168	0.386168	0.253923	0.386168	0.386168	0.386168	0.386168
0.386168	0.386168	0.386168	0.386168	0.386168	0.985181	0.386168	0.386168	0.386168	0.386168	0.386168	0.386168	0.386168	0.386168	0.386168	0.386168	0.386168	0.386168	0.253923	0.386168	0.386168	0.386168	0.386168	0.386168	0.386168	0.386168	0.386168	0.386168	0.732003	0.386168	0.386168	0.386168	0.386168	0.386168	0.161818	0.386168	0.386168	0.386168	0.386168	0.386168	0.386168	0.732003	0.386168	0.386168	0.386168	0.253923	0.386168	0.386168	0.386168	0.386168
0.386167	0.386167	0.386167	0.386167	0.386167	0.985181	0.386167	0.386167	0.386167	0.386167	0.386167	0.386167	0.386167	0.386167	0.386167	0.386167	0.386167	0.386167	0.253923	0.386167	0.386167	0.386167	0.386167	0.386167	0.386167	0.386167	0.386167	0.386167	0.732003	0.386167	0.386167	0.386167	0.386167	0.386167	0.161818	0.386167	0.386167	0.386167	0.386167	0.386167	0.386167	0.732003	0.386167	0.386167	0.386167	0.253923	0.386167	0.386167	0.386167	0.386167
0.386167	0.386167	0.386167	0.386167	0.386167	0.985181	0.386167	0.386167	0.386167	0.386167	0.386167	0.386167	0.386167	0.386167	0.386167	0.386167	0.386167	0.386167	0.253923	0.386167	0.386167	0.386167	0.386167	0.386167	0.386167	0.386167	0.386167	0.386167	0.732003	0.386167	0.386167	0.386167	0.386167	0.386167	0.161818	0.386167	0.386167	0.386167	0.386167	0.386167	0.386167	0.732003	0.386167	0.386167	0.386167	0.253923	0.386167	0.386167	0.386167	0.386167
0.386166	0.386166	0.386166	0.386166	0.386166	0.985181	0.386166	0.386166	0.386166	0.386166	0.386166	0.386166	0.386166	0.386166	0.386166	0.386166	0.386166	0.386166	0.253923	0.386166	0.386166	0.386166	0.386166	0.386166	0.386166	0.386166	0.386166	0.386166	0.732003	0.386166	0.386166	0.386166	0.386166	0.386166	0.161818	0.386166	0.386166	0.386166	0.386166	0.386166	0.386166	0.732003	0.386166	0.386166	0.386166	0.253923	0.386166	0.386166	0.386166	0.386166
0.386166	0.386166	0.386166	0.386166	0.386166	0.985181	0.386166	0.386166	0.386166	0.386166	0.386166	0.386166	0.386166	0.386166	0.386166	0.386166	0.386166	0.386166	0.253923	0.386166	0.386166	0.386166	0.386166	0.386166	0.386166	0.386166	0.386166	0.386166	0.732003	0.386166	0.386166	0.386166	0.386166	0.386166	0.161818	0.386166	0.386166	0.386166	0.386166	0.386166	0.386166	0.732003	0.386166	0.386166	0.386166	0.253923	0.386166	0.386166	0.386166	0.386166
0.386165	0.386165	0.386165	0.386165	0.386165	0.985181	0.386165	0.386165	0.386165	0.386165	0.386165	0.386165	0.386165	0.386165	0.386165	0.386165	0.386165	0.386165	0.253923	0.386165	0.386165	0.386165	0.386165	0.386165	0.386165	0.386165	0.386165	0.386165	0.732003	0.386165	0.386165	0.386165	0.386165	0.386165	0.161818	0.386165	0.386165	0.386165	0.386165	0.386165	0.386165	0.732003	0.386165	0.386165	0.386165	0.253923	0.386165	0.386165	0.386165	0.386165
0.386165	0.386165	0.386165	0.386165	0.386165	0.985181	0.386165	0.386165	0.386165	0.386165	0.386165	0.386165	0.386165	0.386165	0.386165	0.386165	0.386165	0.386165	0.253923	0.386165	0.386165	0.386165	0.386165	0.386165	0.386165	0.386165	0.386165	0.386165	0.732003	0.386165	0.386165	0.386165	0.386165	0.386165	0.161818	0.386165	0.386165	0.386165	0.386165	0.386165	0.386165	0.732003	0.386165	0.386165	0.386165	0.253923	0.386165	0.386165	0.386165	0.386165
0.386164	0.386164	0.386164	0.386164	0.386164	0.985181	0.386164	0.386164	0.386164	0.386164	0.386164	0.386164	0.386164	0.386164	0.386164	0.386164	0.386164	0.386164	0.253923	0.386164	0.386164	0.386164	0.386164	0.386164	0.386164	0.386164	0.386164	0.386164	0.732003	0.386164	0.386164	0.386164	0.386164	0.386164	0.161818	0.386164	0.386164	0.386164	0.386164	0.386164	0.386164	0.732003	0.386164	0.386164	0.386164	0.253923	0.386164	0.386164	0.386164	0.386164
0.386164	0.386164	0.386164	0.386164	0.386164	0.985181	0.386164	0.386164	0.386164	0.386164	0.386164	0.386164	0.386164	0.386164	0.386164	0.386164	0.386164	0.386164	0.253923	0.386164	0.386164	0.386164	0.386164	0.386164	0.386164	0.386164	0.386164	0.386164	0.732003	0.386164	0.386164	0.386164	0.386164	0.386164	0.161818	0.386164	0.386164	0.386164	0.386164	0.386164	0.386164	0.732003	0.386164	0.386164	0.386164	0.253923	0.386164	0.386164	0.386164	0.386164
0.386163	0.386163	0.386163	0.386163	0.386163	0.985181	0.386163	0.386163	0.386163	0.386163	0.386163	0.386163	0.386163	0.386163	0.386163	0.386163	0.386163	0.386163	0.253923	0.386163	0.386163	0.386163	0.386163	0.386163	0.386163	0.386163	0.386163	0.386163	0.732003	0.386163	0.386163	0.386163	0.386163	0.386163	0.161818	0.386163	0.386163	0.386163	0.386163	0.386163	0.386163	0.732003	0.386163	0.386163	0.386163	0.253923	0.386163	0.386163	0.386163	0.386163
0.386163	0.386163	0.386163	0.386163	0.386163	0.985181	0.386163	0.386163	0.386163	0.386163	0.386163	0.386163	0.386163	0.386163	0.386163	0.386163	0.386163	0.386163	0.253923	0.386163	0.386163	0.386163	0.386163	0.386163	0.386163	0.386163	0.386163	0.386163	0.732003	0.386163	0.386163	0.386163	0.386163	0.386163	0.161818	0.386163	0.386163	0.386163	0.386163	0.386163	0.386163	0.732003	0.386163	0.386163	0.386163	0.253923	0.386163	0.386163	0.386163	0.386163
0.386162	0.386162	0.386162	0.386162	0.386162	0.985181	0.386162	0.386162	0.386162	0.386162	0.386162	0.386162	0.386162	0.386162	0.386162	0.386162	0.386162	0.386162	0.253923	0.386162	0.386162	0.386162	0.386162	0.386162	0.386162	0.386162	0.386162	0.386162	0.732003	0.386162	0.386162	0.386162	0.386162	0.386162	0.161818	0.386162	0.386162	0.386162	0.386162	0.386162	0.386162	0.732003	0.386162	0.386162	0.386162	0.253923	0.386162	0.386162	0.386162	0.386162
0.386162	0.386162	0.386162	0.386162	0.386162	0.985181	0.386162	0.386162	0.386162	0.386162	0.386162	0.386162	0.386162	0.386162	0.386162	0.386162	0.386162	0.386162	0.253923	0.386162	0.386162	0.386162	0.386162	0.386162	0.386162	0.386162	0.386162	0.386162	0.732003	0.386162	0.386162	0.386162	0.386162	0.386162	0.161818	0.386162	0.386162	0.386162	0.386162	0.386162	0.386162	0.732003	0.386162	0.386162	0.386162	0.253923	0.386162	0.386162	0.386162	0.386162
0.386161	0.386161	0.386161	0.386161	0.386161	0.985181	0.386161	0.386161	0.386161	0.386161	0.386161	0.386161	0.386161	0.386161	0.386161	0.386161	0.386161	0.386161	0.253923	0.386161	0.386161	0.386161	0.386161	0.386161	0.386161	0.386161	0.386161	0.386161	0.732003	0.386161	0.386161	0.386161	0.386161	0.386161	0.161818	0.386161	0.386161	0.386161	0.386161	0.386161	0.386161	0.732003	0.386161	0.386161	0.386161	0.253923	0.386161	0.386161	0.386161	0.386161
0.386161	0.386161	0.386161	0.386161	0.386161	0.985181	0.386161	0.386161	0.386161	0.386161	0.386161	0.386161	0.386161	0.386161	0.386161	0.386161	0.386161	0.386161	0.253923	0.386161	0.386161	0.386161	0.386161	0.386161	0.386161	0.386161	0.386161	0.386161	0.732003	0.386161	0.386161	0.386161	0.386161	0.386161	0.161818	0.386161	0.386161	0.386161	0.386161	0.386161	0.386161	0.732003	0.386161	0.386161	0.386161	0.253923	0.386161	0.386161	0.386161	0.386161
0.38616	0.38616	0.38616	0.38616	0.38616	0.985181	0.38616	0.38616	0.38616	0.38616	0.38616	0.38616	0.38616	0.38616	0.38616	0.38616	0.38616	0.38616	0.253923	0.38616	0.38616	0.38616	0.38616	0.38616	0.38616	0.38616	0.38616	0.38616	0.732003	0.38616	0.38616	0.38616	0.38616	0.38616	0.161818	0.38616	0.38616	0.38616	0.38616	0.38616	0.38616	0.732003	0.38616	0.38616	0.38616	0.253923	0.38616	0.38616	0.38616	0.38616
0.38616	0.38616	0.38616	0.38616	0.38616	0.985181	0.38616	0.38616	0.38616	0.38616	0.38616	0.38616	0.38616	0.38616	0.38616	0.38616	0.38616	0.38616	0.253923	0.38616	0.38616	0.38616	0.38616	0.38616	0.38616	0.38616	0.38616	0.38616	0.732003	0.38616	0.38616	0.38616	0.38616	0.38616	0.161818	0.38616	0.38616	0.38616	0.38616	0.38616	0.38616	0.732003	0.38616	0.38616	0.38616	0.253923	0.38616	0.38616	0.38616	0.38616
0.38616	0.38616	0.38616	0.38616	0.38616	0.985181	0.38616	0.38616	0.38616	0.38616	0.38616	0.38616	0.38616	0.38616	0.38616	0.38616	0.38616	0.38616	0.253923	0.38616	0.38616	0.38616	0.38616	0.38616	0.38616	0.38616	0.38616	0.38616	0.732003	0.38616	0.38616	0.38616	0.38616	0.38616	0.161818	0.38616	0.386159	0.386159	0.386159	0.386159	0.386159	0.732003	0.386159	0.386159	0.386159	0.253923	0.386159	0.386159	0.386159	0.386159
0.386159	0.386159	0.386159	0.386159	0.386159	0.985181	0.386159	0.386159	0.386159	0.386159	0.386159	0.386159	0.386159	0.386159	0.386159	0.386159	0.386159	0.386159	0.253923	0.386159	0.386159	0.386159	0.386159	0.386159	0.386159	0.386159	0.386159	0.386159	0.732003	0.386159	0.386159	0.386159	0.386159	0.386159	0.161818	0.386159	0.386159	0.386159	0.386159	0.386159	0.386159	0.732003	0.386159	0.386159	0.386159	0.253923	0.386159	0.386159	0.386159	0.386159
0.386159	0.386159	0.386159	0.386159	0.386159	0.985181	0.386159	0.386159	0.386159	0.386159	0.386159	0.386159	0.386159	0.386159	0.386159	0.386159	0.386159	0.386159	0.253923	0.386159	0.386159	0.386159	0.386159	0.386159	0.386159	0.386159	0.386159	0.386159	0.732003	0.386159	0.386159	0.386159	0.386159	0.386159	0.161818	0.386159	0.386159	0.386159	0.386159	0.386159	0.386159	0.732003	0.386159	0.386159	0.386159	0.253923	0.386159	0.386159	0.386159	0.386159
0.386158	0.386158	0.386158	0.386158	0.386158	0.985181	0.386158	0.386158	0.386158	0.386158	0.386158	0.386158	0.386158	0.386158	0.386158	0.386158	0.386158	0.386158	0.253923	0.386158	0.386158	0.386158	0.386158	0.386158	0.386158	0.386158	0.386158	0.386158	0.732003	0.386158	0.386158	0.386158	0.386158	0.386158	0.161818	0.386158	0.386158	0.386158	0.386158	0.386158	0.386158	0.732003	0.386158	0.386158	0.386158	0.253923	0.386158	0.386158	0.386158	0.386158
0.386158	0.386158	0.386158	0.386158	0.386158	0.985181	0.386158	0.386158	0.386158	0.386158	0.386158	0.386158	0.386158	0.386158	0.386158	0.386158	0.386158	0.386158	0.253923	0.386158	0.386158	0.386158	0.386158	0.386158	0.386158	0.386158	0.386158	0.386158	0.732003	0.386158	0.386158	0.386158	0.386158	0.386158	0.161818	0.386158	0.386158	0.386158	0.386158	0.386158	0.386158	0.732003	0.386158	0.386158	0.386158	0.253923	0.386158	0.386158	0.386158	0.386158
0.386158	0.386158	0.386158	0.386158	0.386158	0.985181	0.386158	0.386158	0.386158	0.386158	0.386158	0.386158	0.386158	0.386158	0.386158	0.386158	0.386158	0.386158	0.253923	0.386158	0.386158	0.386158	0.386158	0.386158	0.386158	0.386158	0.386158	0.386158	0.732003	0.386158	0.386158	0.386158	0.386158	0.386158	0.161818	0.386158	0.386158	0.386158	0.386158	0.386158	0.386158	0.732003	0.386158	0.386158	0.386158	0.253923	0.386158	0.386157	0.386157	0.386157
0.386157	0.386157	0.386157	0.386157	0.386157	0.985181	0.386157	0.386157	0.386157	0.386157	0.386157	0.386157	0.386157	0.386157	0.386157	0.386157	0.386157	0.386157	0.253923	0.386157	0.386157	0.386157	0.386157	0.386157	0.386157	0.386157	0.386157	0.386157	0.732003	0.386157	0.386157	0.386157	0.386157	0.386157	0.161818	0.386157	0.386157	0.386157	0.386157	0.386157	0.386157	0.732003	0.386157	0.386157	0.386157	0.253923	0.386157	0.386157	0.386157	0.386157
0.386157	0.386157	0.386157	0.386157	0.386157	0.985181	0.386157	0.386157	0.386157	0.386157	0.386157	0.386157	0.386157	0.386157	0.386157	0.386157	0.386157	0.386157	0.253923	0.386157	0.386157	0.386157	0.386157	0.386157	0.386157	0.386157	0.386157	0.386157	0.732003	0.386157	0.386157	0.386157	0.386157	0.386157	0.161818	0.386157	0.386157	0.386157	0.386157	0.386157	0.386157	0.732003	0.386157	0.386157	0.386157	0.253923	0.386157	0.386157	0.386157	0.386157
0.386156	0.386156	0.386156	0.386156	0.386156	0.985181	0.386156	0.386156	0.386156	0.386156	0.386156	0.386156	0.386156	0.386156	0.386156	0.386156	0.386156	0.386156	0.253923	0.386156	0.386156	0.386156	0.386156	0.386156	0.386156	0.386156	0.386156	0.386156	0.732003	0.386156	0.386156	0.386156	0.386156	0.386156	0.161818	0.386156	0.386156	0.386156	0.386156	0.386156	0.386156	0.732003	0.386156	0.386156	0.386156	0.253923	0.386156	0.386156	0.386156	0.386156
0.386156	0.386156	0.386156	0.386156	0.386156	0.985181	0.386156	0.386156	0.386156	0.386156	0.386156	0.386156	0.386156	0.386156	0.386156	0.386156	0.386156	0.386156	0.253923	0.386156	0.386156	0.386156	0.386156	0.386156	0.386156	0.386156	0.386156	0.386156	0.732003	0.386156	0.386156	0.386156	0.386156	0.386156	0.161818	0.386156	0.386156	0.386156	0.386156	0.386156	0.386156	0.732003	0.386156	0.386156	0.386156	0.253923	0.386156	0.386156	0.386156	0.386156
0.386156	0.386156	0.386156	0.386156	0.386156	0.985181	0.386156	0.386156	0.386156	0.386156	0.386156	0.386156	0.386156	0.386156	0.386156	0.386156	0.386156	0.386156	0.253923	0.386156	0.386156	0.386156	0.386156	0.386156	0.386156	0.386156	0.386156	0.386156	0.732003	0.386156	0.386156	0.386156	0.386156	0.386156	0.161818	0.386156	0.386156	0.386156	0.386156	0.386156	0.386156	0.732003	0.386156	0.386156	0.386156	0.253923	0.386156	0.386156	0.386156	0.386156
0.386155	0.386155	0.386155	0.386155	0.386155	0.985181	0.386155	0.386155	0.386155	0.386155	0.386155	0.386155	0.386155	0.386155	0.386155	0.386155	0.386155	0.386155	0.253923	0.386155	0.386155	0.386155	0.386155	0.386155	0.386155	0.386155	0.386155	0.386155	0.732003	0.386155	0.386155	0.386155	0.386155	0.386155	0.161818	0.386155	0.386155	0.386155	0.386155	0.386155	0.386155	0.732003	0.386155	0.386155	0.386155	0.253923	0.386155	0.386155	0.386155	0.386155
0.386155	0.386155	0.386155	0.386155	0.386155	0.985181	0.386155	0.386155	0.386155	0.386155	0.386155	0.386155	0.386155	0.386155	0.386155	0.386155	0.386155	0.386155	0.253923	0.386155	0.386155	0.386155	0.386155	0.386155	0.386155	0.386155	0.386155	0.386155	0.732003	0.386155	0.386155	0.386155	0.386155	0.386155	0.161818	0.386155	0.386155	0.386155	0.386155	0.386155	0.386155	0.732003	0.386155	0.386155	0.386155	0.253923	0.386155	0.386155	0.386155	0.386155
0.386155	0.386155	0.386155	0.386155	0.386155	0.985181	0.386155	0.386155	0.386155	0.386155	0.386155	0.386155	0.386155	0.386155	0.386155	0.386155	0.386155	0.386155	0.253923	0.386155	0.386155	0.386155	0.386155	0.386155	0.386155	0.386155	0.386155	0.386155	0.732003	0.386155	0.386155	0.386155	0.386155	0.386155	0.161818	0.386155	0.386155	0.386155	0.386155	0.386155	0.386155	0.732003	0.386155	0.386155	0.386155	0.253923	0.386155	0.386155	0.386155	0.386155
0.386154	0.386154	0.386154	0.386154	0.386154	0.985181	0.386154	0.386154	0.386154	0.386154	0.386154	0.386154	0.386154	0.386154	0.386154	0.386154	0.386154	0.386154	0.253923	0.386154	0.386154	0.386154	0.386154	0.386154	0.386154	0.386154	0.386154	0.386154	0.732003	0.386154	0.386154	0.386154	0.386154	0.386154	0.161818	0.386154	0.386154	0.386154	0.386154	0.386154	0.386154	0.732003	0.386154	0.386154	0.386154	0.253923	0.386154	0.386154	0.386154	0.386154
0.386154	0.386154	0.386154	0.386154	0.386154	0.985181	0.386154	0.386154	0.386154	0.386154	0.386154	0.386154	0.386154	0.386154	0.386154	0.386154	0.386154	0.386154	0.253923	0.386154	0.386154	0.386154	0.386154	0.386154	0.386154	0.386154	0.386154	0.386154	0.732003	0.386154	0.386154	0.386154	0.386154	0.386154	0.161818	0.386154	0.386154	0.386154	0.386154	0.386154	0.386154	0.732003	0.386154	0.386154	0.386154	0.253923	0.386154	0.386154	0.386154	0.386154
0.386154	0.386154	0.386154	0.386154	0.386154	0.985181	0.386154	0.386154	0.386154	0.386154	0.386154	0.386154	0.386154	0.386154	0.386154	0.386154	0.386154	0.386154	0.253923	0.386154	0.386154	0.386154	0.386154	0.386154	0.386154	0.386154	0.386154	0.386154	0.732003	0.386154	0.386154	0.386154	0.386154	0.386154	0.161818	0.386154	0.386154	0.386154	0.386154	0.386154	0.386154	0.732003	0.386154	0.386154	0.386154	0.253923	0.386154	0.386154	0.386154	0.386154
0.386154	0.386154	0.386154	0.386154	0.386154	0.985181	0.386154	0.386154	0.386154	0.386154	0.386154	0.386154	0.386154	0.386154	0.386154	0.386154	0.386154	0.386154	0.253923	0.386154	0.386154	0.386154	0.386154	0.386154	0.386154	0.386154	0.386154	0.386153	0.732003	0.386153	0.386153	0.386153	0.386153	0.386153	0.161818	0.386153	0.386153	0.386153	0.386153	0.386153	0.386153	0.732003	0.386153	0.386153	0.386153	0.253923	0.386153	0.386153	0.386153	0.386153
0.386153	0.386153	0.386153	0.386153	0.386153	0.985181	0.386153	0.386153	0.386153	0.386153	0.386153	0.386153	0.386153	0.386153	0.386153	0.386153	0.386153	0.386153	0.253923	0.386153	0.386153	0.386153	0.386153	0.386153	0.386153	0.386153	0.386153	0.386153	0.732003	0.386153	0.386153	0.386153	0.386153	0.386153	0.161818	0.386153	0.386153	0.386153	0.386153	0.386153	0.386153	0.732003	0.386153	0.386153	0.386153	0.253923	0.386153	0.386153	0.386153	0.386153
0.386153	0.386153	0.386153	0.386153	0.386153	0.985181	0.386153	0.386153	0.386153	0.386153	0.386153	0.386153	0.386153	0.386153	0.386153	0.386153	0.386153	0.386153	0.253923	0.386153	0.386153	0.386153	0.386153	0.386153	0.386153	0.386153	0.386153	0.386153	0.732003	0.386153	0.386153	0.386153	0.386153	0.386153	0.161818	0.386153	0.386153	0.386153	0.386153	0.386153	0.386153	0.732003	0.386153	0.386153	0.386153	0.253923	0.386153	0.386153	0.386153	0.386153
0.386153	0.386153	0.386153	0.386153	0.386153	0.985181	0.386153	0.386153	0.386153	0.386153	0.386153	0.386153	0.386153	0.386153	0.386153	0.386153	0.386153	0.386153	0.253923	0.386153	0.386153	0.386153	0.386153	0.386153	0.386153	0.386153	0.386153	0.386153	0.732003	0.386153	0.386153	0.386153	0.386153	0.386153	0.161818	0.386153	0.386153	0.386153	0.386153	0.386153	0.386153	0.732003	0.386153	0.386153	0.386153	0.253923	0.386153	0.386153	0.386153	0.386153
0.386152	0.386152	0.386152	0.386152	0.386152	0.985181	0.386152	0.386152	0.386152	0.386152	0.386152	0.386152	0.386152	0.386152	0.386152	0.386152	0.386152	0.386152	0.253923	0.386152	0.386152	0.386152	0.386152	0.386152	0.386152	0.386152	0.386152	0.386152	0.732003	0.386152	0.386152	0.386152	0.386152	0.386152	0.161818	0.386152	0.386152	0.386152	0.386152	0.386152	0.386152	0.732003	0.386152	0.386152	0.386152	0.253923	0.386152	0.386152	0.386152	0.386152
0.386152	0.386152	0.386152	0.386152	0.386152	0.985181	0.386152	0.386152	0.386152	0.386152	0.386152	0.386152	0.386152	0.386152	0.386152	0.386152	0.386152	0.386152	0.253923	0.386152	0.386152	0.386152	0.386152	0.386152	0.386152	0.386152	0.386152	0.386152	0.732003	0.386152	0.386152	0.386152	0.386152	0.386152	0.161818	0.386152	0.386152	0.386152	0.386152	0.386152	0.386152	0.732003	0.386152	0.386152	0.386152	0.253923	0.386152	0.386152	0.386152	0.386152
0.386152	0.386152	0.386152	0.386152	0.386152	0.985181	0.386152	0.386152	0.386152	0.386152	0.386152	0.386152	0.386152	0.386152	0.386152	0.386152	0.386152	0.386152	0.253923	0.386152	0.386152	0.386152	0.386152	0.386152	0.386152	0.386152	0.386152	0.386152	0.732003	0.386152	0.386152	0.386152	0.386152	0.386152	0.161818	0.386152	0.386152	0.386152	0.386152	0.386152	0.386152	0.732003	0.386152	0.386152	0.386152	0.253923	0.386152	0.386152	0.386152	0.386152
0.386152	0.386152	0.386152	0.386152	0.386152	0.985181	0.386152	0.386152	0.386152	0.386152	0.386152	0.386152	0.386152	0.386152	0.386152	0.386152	0.386152	0.386152	0.253923	0.386152	0.386152	0.386152	0.386152	0.386152	0.386152	0.386152	0.386152	0.386152	0.732003	0.386152	0.386152	0.386152	0.386152	0.386152	0.161818	0.386152	0.386152	0.386152	0.386152	0.386152	0.386152	0.732003	0.386152	0.386152	0.386152	0.253923	0.386152	0.386152	0.386152	0.386152
0.386151	0.386151	0.386151	0.386151	0.386151	0.985181	0.386151	0.386151	0.386151	0.386151	0.386151	0.386151	0.386151	0.386151	0.386151	0.386151	0.386151	0.386151	0.253923	0.386151	0.386151	0.386151	0.386151	0.386151	0.386151	0.386151	0.386151	0.386151	0.732003	0.386151	0.386151	0.386151	0.386151	0.386151	0.161818	0.386151	0.386151	0.386151	0.386151	0.386151	0.386151	0.732003	0.386151	0.386151	0.386151	0.253923	0.386151	0.386151	0.386151	0.386151
0.386151	0.386151	0.386151	0.386151	0.386151	0.985181	0.386151	0.386151	0.386151	0.386151	0.386151	0.386151	0.386151	0.386151	0.386151	0.386151	0.386151	0.386151	0.253923	0.386151	0.386151	0.386151	0.386151	0.386151	0.386151	0.386151	0.386151	0.386151	0.732003	0.386151	0.386151	0.386151	0.386151	0.386151	0.161818	0.386151	0.386151	0.386151	0.386151	0.386151	0.386151	0.732003	0.386151	0.386151	0.386151	0.253923	0.386151	0.386151	0.386151	0.386151
0.386151	0.386151	0.386151	0.386151	0.386151	0.985181	0.386151	0.386151	0.386151	0.386151	0.386151	0.386151	0.386151	0.386151	0.386151	0.386151	0.386151	0.386151	0.253923	0.386151	0.386151	0.386151	0.386151	0.386151	0.386151	0.386151	0.386151	0.386151	0.732003	0.386151	0.386151	0.386151	0.386151	0.386151	0.161818	0.386151	0.386151	0.386151	0.386151	0.386151	0.386151	0.732003	0.386151	0.386151	0.386151	0.253923	0.386151	0.386151	0.386151	0.386151
0.386151	0.386151	0.386151	0.386151	0.386151	0.985181	0.386151	0.386151	0.386151	0.386151	0.386151	0.386151	0.386151	0.386151	0.386151	0.386151	0.386151	0.386151	0.253923	0.386151	0.386151	0.386151	0.386151	0.386151	0.386151	0.386151	0.386151	0.386151	0.732003	0.386151	0.386151	0.386151	0.386151	0.386151	0.161818	0.386151	0.386151	0.386151	0.386151	0.386151	0.386151	0.732003	0.386151	0.386151	0.386151	0.253923	0.386151	0.386151	0.386151	0.386151
0.38615	0.38615	0.38615	0.38615	0.38615	0.985181	0.38615	0.38615	0.38615	0.38615	0.38615	0.38615	0.38615	0.38615	0.38615	0.38615	0.38615	0.38615	0.253923	0.38615	0.38615	0.38615	0.38615	0.38615	0.38615	0.38615	0.38615	0.38615	0.732003	0.38615	0.38615	0.38615	0.38615	0.38615	0.161818	0.38615	0.38615	0.38615	0.38615	0.38615	0.38615	0.732003	0.38615	0.38615	0.38615	0.253923	0.38615	0.38615	0.38615	0.38615
0.38615	0.38615	0.38615	0.38615	0.38615	0.985181	0.38615	0.38615	0.38615	0.38615	0.38615	0.38615	0.38615	0.38615	0.38615	0.38615	0.38615	0.38615	0.253923	0.38615	0.38615	0.38615	0.38615	0.38615	0.38615	0.38615	0.38615	0.38615	0.732003	0.38615	0.38615	0.38615	0.38615	0.38615	0.161818	0.38615	0.38615	0.38615	0.38615	0.38615	0.38615	0.732003	0.38615	0.38615	0.38615	0.253923	0.38615	0.38615	0.38615	0.38615
0.38615	0.38615	0.38615	0.38615	0.38615	0.985181	0.38615	0.38615	0.38615	0.38615	0.38615	0.38615	0.38615	0.38615	0.38615	0.38615	0.38615	0.38615	0.253923	0.38615	0.38615	0.38615	0.38615	0.38615	0.38615	0.38615	0.38615	0.38615	0.732003	0.38615	0.38615	0.38615	0.38615	0.38615	0.161818	0.38615	0.38615	0.38615	0.38615	0.38615	0.38615	0.732003	0.38615	0.38615	0.38615	0.253923	0.38615	0.38615	0.38615	0.38615
0.38615	0.38615	0.38615	0.38615	0.38615	0.985181	0.38615	0.38615	0.38615	0.38615	0.38615	0.38615	0.38615	0.38615	0.38615	0.38615	0.38615	0.38615	0.253923	0.38615	0.38615	0.38615	0.38615	0.38615	0.38615	0.38615	0.38615	0.38615	0.732003	0.38615	0.38615	0.38615	0.38615	0.38615	0.161818	0.38615	0.38615	0.38615	0.38615	0.38615	0.38615	0.732003	0.38615	0.38615	0.38615	0.253923	0.38615	0.38615	0.38615	0.38615
0.386149	0.386149	0.386149	0.386149	0.386149	0.985181	0.386149	0.386149	0.386149	0.386149	0.386149	0.386149	0.386149	0.386149	0.386149	0.386149	0.386149	0.386149	0.253923	0.386149	0.386149	0.386149	0.386149	0.386149	0.386149	0.386149	0.386149	0.386149	0.732003	0.386149	0.386149	0.386149	0.386149	0.386149	0.161818	0.386149	0.386149	0.386149	0.386149	0.386149	0.386149	0.732003	0.386149	0.386149	0.386149	0.253923	0.386149	0.386149	0.386149	0.386149
0.386149	0.386149	0.386149	0.386149	0.386149	0.985181	0.386149	0.386149	0.386149	0.386149	0.386149	0.386149	0.386149	0.386149	0.386149	0.386149	0.386149	0.386149	0.253923	0.386149	0.386149	0.386149	0.386149	0.386149	0.386149	0.386149	0.386149	0.386149	0.732003	0.386149	0.386149	0.386149	0.386149	0.386149	0.161818	0.386149	0.386149	0.386149	0.386149	0.386149	0.386149	0.732003	0.386149	0.386149	0.386149	0.253923	0.386149	0.386149	0.386149	0.386149
0.386149	0.386149	0.386149	0.386149	0.386149	0.985181	0.386149	0.386149	0.386149	0.386149	0.386149	0.386149	0.386149	0.386149	0.386149	0.386149	0.386149	0.386149	0.253923	0.386149	0.386149	0.386149	0.386149	0.386149	0.386149	0.386149	0.386149	0.386149	0.732003	0.386149	0.386149	0.386149	0.386149	0.386149	0.161818	0.386149	0.386149	0.386149	0.386149	0.386149	0.386149	0.732003	0.386149	0.386149	0.386149	0.253923	0.386149	0.386149	0.386149	0.386149
0.386149	0.386149	0.386149	0.386149	0.386149	0.985181	0.386149	0.386149	0.386149	0.386149	0.386149	0.386149	0.386149	0.386149	0.386149	0.386149	0.386149	0.386149	0.253923	0.386149	0.386149	0.386149	0.386149	0.386149	0.386149	0.386149	0.386149	0.386149	0.732003	0.386149	0.386149	0.386149	0.386149	0.386149	0.161818	0.386149	0.386149	0.386149	0.386149	0.386149	0.386149	0.732003	0.386149	0.386149	0.386149	0.253923	0.386149	0.386149	0.386149	0.386149
0.386149	0.386149	0.386149	0.386149	0.386149	0.985181	0.386149	0.386149	0.386149	0.386149	0.386149	0.386149	0.386149	0.386149	0.386149	0.386149	0.386149	0.386149	0.253923	0.386149	0.386149	0.386149	0.386149	0.386149	0.386149	0.386149	0.386149	0.386149	0.732003	0.386149	0.386149	0.386149	0.386149	0.386149	0.161818	0.386149	0.386149	0.386149	0.386149	0.386149	0.386149	0.732003	0.386149	0.386149	0.386149	0.253923	0.386149	0.386149	0.386149	0.386149
0.386148	0.386148	0.386148	0.386148	0.386148	0.985181	0.386148	0.386148	0.386148	0.386148	0.386148	0.386148	0.386148	0.386148	0.386148	0.386148	0.386148	0.386148	0.253923	0.386148	0.386148	0.386148	0.386148	0.386148	0.386148	0.386148	0.386148	0.386148	0.732003	0.386148	0.386148	0.386148	0.386148	0.386148	0.161818	0.386148	0.386148	0.386148	0.386148	0.386148	0.386148	0.732003	0.386148	0.386148	0.386148	0.253923	0.386148	0.386148	0.386148	0.386148
0.386148	0.386148	0.386148	0.386148	0.386148	0.985181	0.386148	0.386148	0.386148	0.386148	0.386148	0.386148	0.386148	0.386148	0.386148	0.386148	0.386148	0.386148	0.253923	0.386148	0.386148	0.386148	0.386148	0.386148	0.386148	0.386148	0.386148	0.386148	0.732003	0.386148	0.386148	0.386148	0.386148	0.386148	0.161818	0.386148	0.386148	0.386148	0.386148	0.386148	0.386148	0.732003	0.386148	0.386148	0.386148	0.253923	0.386148	0.386148	0.386148	0.386148
0.386148	0.386148	0.386148	0.386148	0.386148	0.985181	0.386148	0.386148	0.386148	0.386148	0.386148	0.386148	0.386148	0.386148	0.386148	0.386148	0.386148	0.386148	0.253923	0.386148	0.386148	0.386148	0.386148	0.386148	0.386148	0.386148	0.386148	0.386148	0.732003	0.386148	0.386148	0.386148	0.386148	0.386148	0.161818	0.386148	0.386148	0.386148	0.386148	0.386148	0.386148	0.732003	0.386148	0.386148	0.386148	0.253923	0.386148	0.386148	0.386148	0.386148
0.386148	0.386148	0.386148	0.386148	0.386148	0.985181	0.386148	0.386148	0.386148	0.386148	0.386148	0.386148	0.386148	0.386148	0.386148	0.386148	0.386148	0.386148	0.253923	0.386148	0.386148	0.386148	0.386148	0.386148	0.386148	0.386148	0.386148	0.386148	0.732003	0.386148	0.386148	0.386148	0.386148	0.386148	0.161818	0.386148	0.386148	0.386148	0.386148	0.386148	0.386148	0.732003	0.386148	0.386148	0.386148	0.253923	0.386148	0.386148	0.386148	0.386148
0.386148	0.386148	0.386148	0.386148	0.386148	0.985181	0.386148	0.386148	0.386148	0.386148	0.386148	0.386148	0.386148	0.386148	0.386148	0.386148	0.386148	0.386148	0.253923	0.386148	0.386148	0.386148	0.386148	0.386148	0.386148	0.386148	0.386148	0.386148	0.732003	0.386148	0.386148	0.386148	0.386148	0.386148	0.161818	0.386148	0.386148	0.386148	0.386148	0.386148	0.386148	0.732003	0.386148	0.386148	0.386148	0.253923	0.386148	0.386148	0.386148	0.386148
0.386147	0.386147	0.386147	0.386147	0.386147	0.985181	0.386147	0.386147	0.386147	0.386147	0.386147	0.386147	0.386147	0.386147	0.386147	0.386147	0.386147	0.386147	0.253923	0.386147	0.386147	0.386147	0.386147	0.386147	0.386147	0.386147	0.386147	0.386147	0.732003	0.386147	0.386147	0.386147	0.386147	0.386147	0.161818	0.386147	0.386147	0.386147	0.386147	0.386147	0.386147	0.732003	0.386147	0.386147	0.386147	0.253923	0.386147	0.386147	0.386147	0.386147
0.386147	0.386147	0.386147	0.386147	0.386147	0.985181	0.386147	0.386147	0.386147	0.386147	0.386147	0.386147	0.386147	0.386147	0.386147	0.386147	0.386147	0.386147	0.253923	0.386147	0.386147	0.386147	0.386147	0.386147	0.386147	0.386147	0.386147	0.386147	0.732003	0.386147	0.386147	0.386147	0.386147	0.386147	0.161818	0.386147	0.386147	0.386147	0.386147	0.386147	0.386147	0.732003	0.386147	0.386147	0.386147	0.253923	0.386147	0.386147	0.386147	0.386147
0.386147	0.386147	0.386147	0.386147	0.386147	0.985181	0.386147	0.386147	0.386147	0.386147	0.386147	0.386147	0.386147	0.386147	0.386147	0.386147	0.386147	0.386147	0.253923	0.386147	0.386147	0.386147	0.386147	0.386147	0.386147	0.386147	0.386147	0.386147	0.732003	0.386147	0.386147	0.386147	0.386147	0.386147	0.161818	0.386147	0.386147	0.386147	0.386147	0.386147	0.386147	0.732003	0.386147	0.386147	0.386147	0.253923	0.386147	0.386147	0.386147	0.386147
0.386147	0.386147	0.386147	0.386147	0.386147	0.985181	0.386147	0.386147	0.386147	0.386147	0.386147	0.386147	0.386147	0.386147	0.386147	0.386147	0.386147	0.386147	0.253923	0.386147	0.386147	0.386147	0.386147	0.386147	0.386147	0.386147	0.386147	0.386147	0.732003	0.386147	0.386147	0.386147	0.386147	0.386147	0.161818	0.386147	0.386147	0.386147	0.386147	0.386147	0.386147	0.732003	0.386147	0.386147	0.386147	0.253923	0.386147	0.386147	0.386147	0.386147
0.386147	0.386147	0.386147	0.386147	0.386147	0.985181	0.386147	0.386147	0.386147	0.386147	0.386147	0.386147	0.386147	0.386147	0.386147	0.386147	0.386147	0.386147	0.253923	0.386147	0.386147	0.386147	0.386147	0.386147	0.386147	0.386147	0.386147	0.386147	0.732003	0.386147	0.386147	0.386147	0.386147	0.386147	0.161818	0.386147	0.386147	0.386147	0.386147	0.386147	0.386147	0.732003	0.386147	0.386147	0.386147	0.253923	0.386147	0.386147	0.386147	0.386147
0.386147	0.386147	0.386147	0.386147	0.386147	0.985181	0.386147	0.386147	0.386147	0.386147	0.386147	0.386147	0.386147	0.386147	0.386147	0.386147	0.386147	0.386147	0.253923	0.386147	0.386147	0.386147	0.386147	0.386147	0.386147	0.386147	0.386147	0.386147	0.732003	0.386147	0.386147	0.386147	0.386147	0.386147	0.161818	0.386147	0.386147	0.386147	0.386147	0.386147	0.386147	0.732003	0.386147	0.386147	0.386147	0.253923	0.386147	0.386147	0.386147	0.386147
0.386146	0.386146	0.386146	0.386146	0.386146	0.985181	0.386146	0.386146	0.386146	0.386146	0.386146	0.386146	0.386146	0.386146	0.386146	0.386146	0.386146	0.386146	0.253923	0.386146	0.386146	0.386146	0.386146	0.386146	0.386146	0.386146	0.386146	0.386146	0.732003	0.386146	0.386146	0.386146	0.386146	0.386146	0.161818	0.386146	0.386146	0.386146	0.386146	0.386146	0.386146	0.732003	0.386146	0.386146	0.386146	0.253923	0.386146	0.386146	0.386146	0.386146
0.386146	0.386146	0.386146	0.386146	0.386146	0.985181	0.386146	0.386146	0.386146	0.386146	0.386146	0.386146	0.386146	0.386146	0.386146	0.386146	0.386146	0.386146	0.253923	0.386146	0.386146	0.386146	0.386146	0.386146	0.386146	0.386146	0.386146	0.386146	0.732003	0.386146	0.386146	0.386146	0.386146	0.386146	0.161818	0.386146	0.386146	0.386146	0.386146	0.386146	0.386146	0.732003	0.386146	0.386146	0.386146	0.253923	0.386146	0.386146	0.386146	0.386146
0.386146	0.386146	0.386146	0.386146	0.386146	0.985181	0.386146	0.386146	0.386146	0.386146	0.386146	0.386146	0.386146	0.386146	0.386146	0.386146	0.386146	0.386146	0.253923	0.386146	0.386146	0.386146	0.386146	0.386146	0.386146	0.386146	0.386146	0.386146	0.732003	0.386146	0.386146	0.386146	0.386146	0.386146	0.161818	0.386146	0.386146	0.386146	0.386146	0.386146	0.386146	0.732003	0.386146	0.386146	0.386146	0.253923	0.386146	0.386146	0.386146	0.386146
0.386146	0.386146	0.386146	0.386146	0.386146	0.985181	0.386146	0.386146	0.386146	0.386146	0.386146	0.386146	0.386146	0.386146	0.386146	0.386146	0.386146	0.386146	0.253923	0.386146	0.386146	0.386146	0.386146	0.386146	0.386146	0.386146	0.386146	0.386146	0.732003	0.386146	0.386146	0.386146	0.386146	0.386146	0.161818	0.386146	0.386146	0.386146	0.386146	0.386146	0.386146	0.732003	0.386146	0.386146	0.386146	0.253923	0.386146	0.386146	0.386146	0.386146
0.386146	0.386146	0.386146	0.386146	0.386146	0.985181	0.386146	0.386146	0.386146	0.386146	0.386146	0.386146	0.386146	0.386146	0.386146	0.386146	0.386146	0.386146	0.253923	0.386146	0.386146	0.386146	0.386146	0.386146	0.386146	0.386146	0.386146	0.386146	0.732003	0.386146	0.386146	0.386146	0.386146	0.386146	0.161818	0.386146	0.386146	0.386146	0.386146	0.386146	0.386146	0.732003	0.386146	0.386146	0.386146	0.253923	0.386146	0.386146	0.386146	0.386146
0.386146	0.386146	0.386146	0.386146	0.386146	0.985181	0.386146	0.386146	0.386146	0.386146	0.386146	0.386146	0.386146	0.386146	0.386146	0.386146	0.386146	0.386146	0.253923	0.386146	0.386146	0.386146	0.386146	0.386146	0.386146	0.386146	0.386146	0.386146	0.732003	0.386146	0.386146	0.386146	0.386146	0.386146	0.161818	0.386146	0.386146	0.386146	0.386146	0.386146	0.386146	0.732003	0.386146	0.386146	0.386146	0.253923	0.386146	0.386146	0.386146	0.386146
0.386146	0.386146	0.386145	0.386145	0.386145	0.985181	0.386145	0.386145	0.386145	0.386145	0.386145	0.386145	0.386145	0.386145	0.386145	0.386145	0.386145	0.386145	0.253923	0.386145	0.386145	0.386145	0.386145	0.386145	0.386145	0.386145	0.386145	0.386145	0.732003	0.386145	0.386145	0.386145	0.386145	0.386145	0.161818	0.386145	0.386145	0.386145	0.386145	0.386145	0.386145	0.732003	0.386145	0.386145	0.386145	0.253923	0.386145	0.386145	0.386145	0.386145
0.386145	0.386145	0.386145	0.386145	0.386145	0.985181	0.386145	0.386145	0.386145	0.386145	0.386145	0.386145	0.386145	0.386145	0.386145	0.386145	0.386145	0.386145	0.253923	0.386145	0.386145	0.386145	0.386145	0.386145	0.386145	0.386145	0.386145	0.386145	0.732003	0.386145	0.386145	0.386145	0.386145	0.386145	0.161818	0.386145	0.386145	0.386145	0.386145	0.386145	0.386145	0.732003	0.386145	0.386145	0.386145	0.253923	0.386145	0.386145	0.386145	0.386145
0.386145	0.386145	0.386145	0.386145	0.386145	0.985181	0.386145	0.386145	0.386145	0.386145	0.386145	0.386145	0.386145	0.386145	0.386145	0.386145	0.386145	0.386145	0.253923	0.386145	0.386145	0.386145	0.386145	0.386145	0.386145	0.386145	0.386145	0.386145	0.732003	0.386145	0.386145	0.386145	0.386145	0.386145	0.161818	0.386145	0.386145	0.386145	0.386145	0.386145	0.386145	0.732003	0.386145	0.386145	0.386145	0.253923	0.386145	0.386145	0.386145	0.386145
0.386145	0.386145	0.386145	0.386145	0.386145	0.985181	0.386145	0.386145	0.386145	0.386145	0.386145	0.386145	0.386145	0.386145	0.386145	0.386145	0.386145	0.386145	0.253923	0.386145	0.386145	0.386145	0.386145	0.386145	0.386145	0.386145	0.386145	0.386145	0.732003	0.386145	0.386145	0.386145	0.386145	0.386145	0.161818	0.386145	0.386145	0.386145	0.386145	0.386145	0.386145	0.732003	0.386145	0.386145	0.386145	0.253923	0.386145	0.386145	0.386145	0.386145
0.386145	0.386145	0.386145	0.386145	0.386145	0.985181	0.386145	0.386145	0.386145	0.386145	0.386145	0.386145	0.386145	0.386145	0.386145	0.386145	0.386145	0.386145	0.253923	0.386145	0.386145	0.386145	0.386145	0.386145	0.386145	0.386145	0.386145	0.386145	0.732003	0.386145	0.386145	0.386145	0.386145	0.386145	0.161818	0.386145	0.386145	0.386145	0.386145	0.386145	0.386145	0.732003	0.386145	0.386145	0.386145	0.253923	0.386145	0.386145	0.386145	0.386145
0.386145	0.386145	0.386145	0.386145	0.386145	0.985181	0.386145	0.386145	0.386145	0.386145	0.386145	0.386145	0.386145	0.386145	0.386145	0.386145	0.386145	0.386145	0.253923	0.386145	0.386145	0.386145	0.386145	0.386145	0.386145	0.386145	0.386145	0.386145	0.732003	0.386145	0.386145	0.386145	0.386145	0.386145	0.161818	0.386145	0.386145	0.386145	0.386145	0.386145	0.386145	0.732003	0.386145	0.386145	0.386145	0.253923	0.386145	0.386145	0.386145	0.386145
0.386145	0.386145	0.386145	0.386145	0.386145	0.985181	0.386145	0.386145	0.386145	0.386145	0.386145	0.386145	0.386145	0.386145	0.386145	0.386145	0.386145	0.386145	0.253923	0.386145	0.386145	0.386145	0.386145	0.386145	0.386145	0.386145	0.386145	0.386145	0.732003	0.386145	0.386145	0.386145	0.386145	0.386145	0.161818	0.386145	0.386145	0.386145	0.386145	0.386145	0.386145	0.732003	0.386145	0.386145	0.386145	0.253923	0.386145	0.386145	0.386145	0.386145
0.386145	0.386145	0.386145	0.386145	0.386145	0.985181	0.386145	0.386145	0.386145	0.386145	0.386145	0.386145	0.386145	0.386145	0.386145	0.386145	0.386145	0.386145	0.253923	0.386145	0.386145	0.386145	0.386145	0.386145	0.386145	0.386145	0.386145	0.386145	0.732003	0.386145	0.386145	0.386145	0.386145	0.386145	0.161818	0.386145	0.386145	0.386145	0.386145	0.386145	0.386145	0.732003	0.386145	0.386145	0.386145	0.253923	0.386145	0.386145	0.386145	0.386145
0.386144	0.386144	0.386144	0.386144	0.386144	0.985181	0.386144	0.386144	0.386144	0.386144	0.386144	0.386144	0.386144	0.386144	0.386144	0.386144	0.386144	0.386144	0.253923	0.386144	0.386144	0.386144	0.386144	0.386144	0.386144	0.386144	0.386144	0.386144	0.732003	0.386144	0.386144	0.386144	0.386144	0.386144	0.161818	0.386144	0.386144	0.386144	0.386144	0.386144	0.386144	0.732003	0.386144	0.386144	0.386144	0.253923	0.386144	0.386144	0.386144	0.386144
0.386144	0.386144	0.386144	0.386144	0.386144	0.985181	0.386144	0.386144	0.386144	0.386144	0.386144	0.386144	0.386144	0.386144	0.386144	0.386144	0.386144	0.386144	0.253923	0.386144	0.386144	0.386144	0.386144	0.386144	0.386144	0.386144	0.386144	0.386144	0.732003	0.386144	0.386144	0.386144	0.386144	0.386144	0.161818	0.386144	0.386144	0.386144	0.386144	0.386144	0.386144	0.732003	0.386144	0.386144	0.386144	0.253923	0.386144	0.386144	0.386144	0.386144
0.386144	0.386144	0.386144	0.386144	0.386144	0.985181	0.386144	0.386144	0.386144	0.386144	0.386144	0.386144	0.386144	0.386144	0.386144	0.386144	0.386144	0.386144	0.253923	0.386144	0.386144	0.386144	0.386144	0.386144	0.386144	0.386144	0.386144	0.386144	0.732003	0.386144	0.386144	0.386144	0.386144	0.386144	0.161818	0.386144	0.386144	0.386144	0.386144	0.386144	0.386144	0.732003	0.386144	0.386144	0.386144	0.253923	0.386144	0.386144	0.386144	0.386144
0.386144	0.386144	0.386144	0.386144	0.386144	0.985181	0.386144	0.386144	0.386144	0.386144	0.386144	0.386144	0.386144	0.386144	0.386144	0.386144	0.386144	0.386144	0.253923	0.386144	0.386144	0.386144	0.386144	0.386144	0.386144	0.386144	0.386144	0.386144	0.732003	0.386144	0.386144	0.386144	0.386144	0.386144	0.161818	0.386144	0.386144	0.386144	0.386144	0.386144	0.386144	0.732003	0.386144	0.386144	0.386144	0.253923	0.386144	0.386144	0.386144	0.386144
0.386144	0.386144	0.386144	0.386144	0.386144	0.985181	0.386144	0.386144	0.386144	0.386144	0.386144	0.386144	0.386144	0.386144	0.386144	0.386144	0.386144	0.386144	0.253923	0.386144	0.386144	0.386144	0.386144	0.386144	0.386144	0.386144	0.386144	0.386144	0.732003	0.386144	0.386144	0.386144	0.386144	0.386144	0.161818	0.386144	0.386144	0.386144	0.386144	0.386144	0.386144	0.732003	0.386144	0.386144	0.386144	0.253923	0.386144	0.386144	0.386144	0.386144
0.386144	0.386144	0.386144	0.386144	0.386144	0.985181	0.386144	0.386144	0.386144	0.386144	0.386144	0.386144	0.386144	0.386144	0.386144	0.386144	0.386144	0.386144	0.253923	0.386144	0.386144	0.386144	0.386144	0.386144	0.386144	0.386144	0.386144	0.386144	0.732003	0.386144	0.386144	0.386144	0.386144	0.386144	0.161818	0.386144	0.386144	0.386144	0.386144	0.386144	0.386144	0.732003	0.386144	0.386144	0.386144	0.253923	0.386144	0.386144	0.386144	0.386144
0.386144	0.386144	0.386144	0.386144	0.386144	0.985181	0.386144	0.386144	0.386144	0.386144	0.386144	0.386144	0.386144	0.386144	0.386144	0.386144	0.386144	0.386144	0.253923	0.386144	0.386144	0.386144	0.386144	0.386144	0.386144	0.386144	0.386144	0.386144	0.732003	0.386144	0.386144	0.386144	0.386144	0.386144	0.161818	0.386144	0.386144	0.386144	0.386144	0.386144	0.386144	0.732003	0.386144	0.386144	0.386144	0.253923	0.386144	0.386144	0.386144	0.386144
0.386144	0.386144	0.386144	0.386144	0.386144	0.985181	0.386144	0.386144	0.386144	0.386144	0.386144	0.386144	0.386144	0.386144	0.386144	0.386144	0.386144	0.386144	0.253923	0.386144	0.386144	0.386144	0.386144	0.386144	0.386144	0.386144	0.386144	0.386144	0.732003	0.386144	0.386144	0.386144	0.386144	0.386144	0.161818	0.386144	0.386144	0.386144	0.386144	0.386144	0.386144	0.732003	0.386144	0.386144	0.386144	0.253923	0.386144	0.386144	0.386144	0.386144
0.386144	0.386144	0.386144	0.386144	0.386144	0.985181	0.386144	0.386144	0.386144	0.386144	0.386144	0.386144	0.386144	0.386144	0.386144	0.386144	0.386144	0.386144	0.253923	0.386144	0.386144	0.386144	0.386144	0.386144	0.386144	0.386144	0.386144	0.386144	0.732003	0.386144	0.386144	0.386144	0.386144	0.386144	0.161818	0.386144	0.386144	0.386144	0.386144	0.386144	0.386144	0.732003	0.386144	0.386144	0.386144	0.253923	0.386144	0.386144	0.386144	0.386144
0.386143	0.386143	0.386143	0.386143	0.386143	0.985181	0.386143	0.386143	0.386143	0.386143	0.386143	0.386143	0.386143	0.386143	0.386143	0.386143	0.386143	0.386143	0.253923	0.386143	0.386143	0.386143	0.386143	0.386143	0.386143	0.386143	0.386143	0.386143	0.732003	0.386143	0.386143	0.386143	0.386143	0.386143	0.161818	0.386143	0.386143	0.386143	0.386143	0.386143	0.386143	0.732003	0.386143	0.386143	0.386143	0.253923	0.386143	0.386143	0.386143	0.386143
0.386143	0.386143	0.386143	0.386143	0.386143	0.985181	0.386143	0.386143	0.386143	0.386143	0.386143	0.386143	0.386143	0.386143	0.386143	0.386143	0.386143	0.386143	0.253923	0.386143	0.386143	0.386143	0.386143	0.386143	0.386143	0.386143	0.386143	0.386143	0.732003	0.386143	0.386143	0.386143	0.386143	0.386143	0.161818	0.386143	0.386143	0.386143	0.386143	0.386143	0.386143	0.732003	0.386143	0.386143	0.386143	0.253923	0.386143	0.386143	0.386143	0.386143
0.386143	0.386143	0.386143	0.386143	0.386143	0.985181	0.386143	0.386143	0.386143	0.386143	0.386143	0.386143	0.386143	0.386143	0.386143	0.386143	0.386143	0.386143	0.253923	0.386143	0.386143	0.386143	0.386143	0.386143	0.386143	0.386143	0.386143	0.386143	0.732003	0.386143	0.386143	0.386143	0.386143	0.386143	0.161818	0.386143	0.386143	0.386143	0.386143	0.386143	0.386143	0.732003	0.386143	0.386143	0.386143	0.253923	0.386143	0.386143	0.386143	0.386143
0.386143	0.386143	0.386143	0.386143	0.386143	0.985181	0.386143	0.386143	0.386143	0.386143	0.386143	0.386143	0.386143	0.386143	0.386143	0.386143	0.386143	0.386143	0.253923	0.386143	0.386143	0.386143	0.386143	0.386143	0.386143	0.386143	0.386143	0.386143	0.732003	0.386143	0.386143	0.386143	0.386143	0.386143	0.161818	0.386143	0.386143	0.386143	0.386143	0.386143	0.386143	0.732003	0.386143	0.386143	0.386143	0.253923	0.386143	0.386143	0.386143	0.386143
0.386143	0.386143	0.386143	0.386143	0.386143	0.985181	0.386143	0.386143	0.386143	0.386143	0.386143	0.386143	0.386143	0.386143	0.386143	0.386143	0.386143	0.386143	0.253923	0.386143	0.386143	0.386143	0.386143	0.386143	0.386143	0.386143	0.386143	0.386143	0.732003	0.386143	0.386143	0.386143	0.386143	0.386143	0.161818	0.386143	0.386143	0.386143	0.386143	0.386143	0.386143	0.732003	0.386143	0.386143	0.386143	0.253923	0.386143	0.386143	0.386143	0.386143
0.386143	0.386143	0.386143	0.386143	0.386143	0.985181	0.386143	0.386143	0.386143	0.386143	0.386143	0.386143	0.386143	0.386143	0.386143	0.386143	0.386143	0.386143	0.253923	0.386143	0.386143	0.386143	0.386143	0.386143	0.386143	0.386143	0.386143	0.386143	0.732003	0.386143	0.386143	0.386143	0.386143	0.386143	0.161818	0.386143	0.386143	0.386143	0.386143	0.386143	0.386143	0.732003	0.386143	0.386143	0.386143	0.253923	0.386143	0.386143	0.386143	0.386143
0.386143	0.386143	0.386143	0.386143	0.386143	0.985181	0.386143	0.386143	0.386143	0.386143	0.386143	0.386143	0.386143	0.386143	0.386143	0.386143	0.386143	0.386143	0.253923	0.386143	0.386143	0.386143	0.386143	0.386143	0.386143	0.386143	0.386143	0.386143	0.732003	0.386143	0.386143	0.386143	0.386143	0.386143	0.161818	0.386143	0.386143	0.386143	0.386143	0.386143	0.386143	0.732003	0.386143	0.386143	0.386143	0.253923	0.386143	0.386143	0.386143	0.386143
0.386143	0.386143	0.386143	0.386143	0.386143	0.985181	0.386143	0.386143	0.386143	0.386143	0.386143	0.386143	0.386143	0.386143	0.386143	0.386143	0.386143	0.386143	0.253923	0.386143	0.386143	0.386143	0.386143	0.386143	0.386143	0.386143	0.386143	0.386143	0.732003	0.386143	0.386143	0.386143	0.386143	0.386143	0.161818	0.386143	0.386143	0.386143	0.386143	0.386143	0.386143	0.732003	0.386143	0.386143	0.386143	0.253923	0.386143	0.386143	0.386143	0.386143
0.386143	0.386143	0.386143	0.386143	0.386143	0.985181	0.386143	0.386143	0.386143	0.386143	0.386143	0.386143	0.386143	0.386143	0.386143	0.386143	0.386143	0.386143	0.253923	0.386143	0.386143	0.386143	0.386143	0.386143	0.386143	0.386143	0.386143	0.386143	0.732003	0.386143	0.386143	0.386143	0.386143	0.386143	0.161818	0.386143	0.386143	0.386143	0.386143	0.386143	0.386143	0.732003	0.386143	0.386143	0.386143	0.253923	0.386143	0.386143	0.386143	0.386143
0.386143	0.386143	0.386143	0.386143	0.386143	0.985181	0.386143	0.386143	0.386143	0.386143	0.386143	0.386143	0.386143	0.386143	0.386143	0.386143	0.386143	0.386143	0.253923	0.386143	0.386143	0.386143	0.386143	0.386143	0.386143	0.386143	0.386143	0.386143	0.732003	0.386143	0.386143	0.386143	0.386143	0.386143	0.161818	0.386143	0.386143	0.386143	0.386143	0.386143	0.386143	0.732003	0.386143	0.386143	0.386143	0.253923	0.386143	0.386143	0.386143	0.386143
0.386143	0.386143	0.386143	0.386143	0.386143	0.985181	0.386143	0.386143	0.386142	0.386142	0.386142	0.386142	0.386142	0.386142	0.386142	0.386142	0.386142	0.386142	0.253923	0.386142	0.386142	0.386142	0.386142	0.386142	0.386142	0.386142	0.386142	0.386142	0.732003	0.386142	0.386142	0.386142	0.386142	0.386142	0.161818	0.386142	0.386142	0.386142	0.386142	0.386142	0.386142	0.732003	0.386142	0.386142	0.386142	0.253923	0.386142	0.386142	0.386142	0.386142
0.386142	0.386142	0.386142	0.386142	0.386142	0.985181	0.386142	0.386142	0.386142	0.386142	0.386142	0.386142	0.386142	0.386142	0.386142	0.386142	0.386142	0.386142	0.253923	0.386142	0.386142	0.386142	0.386142	0.386142	0.386142	0.386142	0.386142	0.386142	0.732003	0.386142	0.386142	0.386142	0.386142	0.386142	0.161818	0.386142	0.386142	0.386142	0.386142	0.386142	0.386142	0.732003	0.386142	0.386142	0.386142	0.253923	0.386142	0.386142	0.386142	0.386142
0.386142	0.386142	0.386142	0.386142	0.386142	0.985181	0.386142	0.386142	0.386142	0.386142	0.386142	0.386142	0.386142	0.386142	0.386142	0.386142	0.386142	0.386142	0.253923	0.386142	0.386142	0.386142	0.386142	0.386142	0.386142	0.386142	0.386142	0.386142	0.732003	0.386142	0.386142	0.386142	0.386142	0.386142	0.161818	0.386142	0.386142	0.386142	0.386142	0.386142	0.386142	0.732003	0.386142	0.386142	0.386142	0.253923	0.386142	0.386142	0.386142	0.386142
0.386142	0.386142	0.386142	0.386142	0.386142	0.985181	0.386142	0.386142	0.386142	0.386142	0.386142	0.386142	0.386142	0.386142	0.386142	0.386142	0.386142	0.386142	0.253923	0.386142	0.386142	0.386142	0.386142	0.386142	0.386142	0.386142	0.386142	0.386142	0.732003	0.386142	0.386142	0.386142	0.386142	0.386142	0.161818	0.386142	0.386142	0.386142	0.386142	0.386142	0.386142	0.732003	0.386142	0.386142	0.386142	0.253923	0.386142	0.386142	0.386142	0.386142
0.386142	0.386142	0.386142	0.386142	0.386142	0.985181	0.386142	0.386142	0.386142	0.386142	0.386142	0.386142	0.386142	0.386142	0.386142	0.386142	0.386142	0.386142	0.253923	0.386142	0.386142	0.386142	0.386142	0.386142	0.386142	0.386142	0.386142	0.386142	0.732003	0.386142	0.386142	0.386142	0.386142	0.386142	0.161818	0.386142	0.386142	0.386142	0.386142	0.386142	0.386142	0.732003	0.386142	0.386142	0.386142	0.253923	0.386142	0.386142	0.386142	0.386142
0.386142	0.386142	0.386142	0.386142	0.386142	0.985181	0.386142	0.386142	0.386142	0.386142	0.386142	0.386142	0.386142	0.386142	0.386142	0.386142	0.386142	0.386142	0.253923	0.386142	0.386142	0.386142	0.386142	0.386142	0.386142	0.386142	0.386142	0.386142	0.732003	0.386142	0.386142	0.386142	0.386142	0.386142	0.161818	0.386142	0.386142	0.386142	0.386142	0.386142	0.386142	0.732003	0.386142	0.386142	0.386142	0.253923	0.386142	0.386142	0.386142	0.386142
0.386142	0.386142	0.386142	0.386142	0.386142	0.985181	0.386142	0.386142	0.386142	0.386142	0.386142	0.386142	0.386142	0.386142	0.386142	0.386142	0.386142	0.386142	0.253923	0.386142	0.386142	0.386142	0.386142	0.386142	0.386142	0.386142	0.386142	0.386142	0.732003	0.386142	0.386142	0.386142	0.386142	0.386142	0.161818	0.386142	0.386142	0.386142	0.386142	0.386142	0.386142	0.732003	0.386142	0.386142	0.386142	0.253923	0.386142	0.386142	0.386142	0.386142
0.386142	0.386142	0.386142	0.386142	0.386142	0.985181	0.386142	0.386142	0.386142	0.386142	0.386142	0.386142	0.386142	0.386142	0.386142	0.386142	0.386142	0.386142	0.253923	0.386142	0.386142	0.386142	0.386142	0.386142	0.386142	0.386142	0.386142	0.386142	0.732003	0.386142	0.386142	0.386142	0.386142	0.386142	0.161818	0.386142	0.386142	0.386142	0.386142	0.386142	0.386142	0.732003	0.386142	0.386142	0.386142	0.253923	0.386142	0.386142	0.386142	0.386142
0.386142	0.386142	0.386142	0.386142	0.386142	0.985181	0.386142	0.386142	0.386142	0.386142	0.386142	0.386142	0.386142	0.386142	0.386142	0.386142	0.386142	0.386142	0.253923	0.386142	0.386142	0.386142	0.386142	0.386142	0.386142	0.386142	0.386142	0.386142	0.732003	0.386142	0.386142	0.386142	0.386142	0.386142	0.161818	0.386142	0.386142	0.386142	0.386142	0.386142	0.386142	0.732003	0.386142	0.386142	0.386142	0.253923	0.386142	0.386142	0.386142	0.386142
0.386142	0.386142	0.386142	0.386142	0.386142	0.985181	0.386142	0.386142	0.386142	0.386142	0.386142	0.386142	0.386142	0.386142	0.386142	0.386142	0.386142	0.386142	0.253923	0.386142	0.386142	0.386142	0.386142	0.386142	0.386142	0.386142	0.386142	0.386142	0.732003	0.386142	0.386142	0.386142	0.386142	0.386142	0.161818	0.386142	0.386142	0.386142	0.386142	0.386142	0.386142	0.732003	0.386142	0.386142	0.386142	0.253923	0.386142	0.386142	0.386142	0.386142
0.386142	0.386142	0.386142	0.386142	0.386142	0.985181	0.386142	0.386142	0.386142	0.386142	0.386142	0.386142	0.386142	0.386142	0.386142	0.386142	0.386142	0.386142	0.253923	0.386142	0.386142	0.386142	0.386142	0.386142	0.386142	0.386142	0.386142	0.386142	0.732003	0.386142	0.386142	0.386142	0.386142	0.386142	0.161818	0.386142	0.386142	0.386142	0.386142	0.386142	0.386142	0.732003	0.386142	0.386142	0.386142	0.253923	0.386142	0.386142	0.386142	0.386142
0.386142	0.386142	0.386142	0.386142	0.386142	0.985181	0.386142	0.386142	0.386142	0.386142	0.386142	0.386142	0.386142	0.386142	0.386142	0.386142	0.386142	0.386142	0.253923	0.386142	0.386142	0.386142	0.386142	0.386142	0.386142	0.386142	0.386142	0.386142	0.732003	0.386142	0.386142	0.386142	0.386142	0.386142	0.161818	0.386142	0.386142	0.386142	0.386142	0.386142	0.386142	0.732003	0.386142	0.386142	0.386142	0.253923	0.386142	0.386142	0.386142	0.386142
0.386142	0.386142	0.386142	0.386142	0.386142	0.985181	0.386142	0.386142	0.386142	0.386142	0.386142	0.386142	0.386142	0.386142	0.386142	0.386142	0.386142	0.386142	0.253923	0.386142	0.386142	0.386142	0.386142	0.386142	0.386142	0.386142	0.386142	0.386142	0.732003	0.386142	0.386142	0.386142	0.386142	0.386142	0.161818	0.386142	0.386142	0.386142	0.386142	0.386142	0.386142	0.732003	0.386142	0.386142	0.386142	0.253923	0.386142	0.386142	0.386142	0.386142
0.386142	0.386142	0.386142	0.386142	0.386142	0.985181	0.386142	0.386142	0.386142	0.386142	0.386142	0.386142	0.386142	0.386142	0.386142	0.386142	0.386142	0.386142	0.253923	0.386142	0.386142	0.386142	0.386142	0.386142	0.386142	0.386142	0.386142	0.386142	0.732003	0.386142	0.386142	0.386142	0.386142	0.386142	0.161818	0.386142	0.386142	0.386142	0.386142	0.386142	0.386142	0.732003	0.386142	0.386142	0.386142	0.253923	0.386142	0.386142	0.386142	0.386142
0.386141	0.386141	0.386141	0.386141	0.386141	0.985181	0.386141	0.386141	0.386141	0.386141	0.386141	0.386141	0.386141	0.386141	0.386141	0.386141	0.386141	0.386141	0.253923	0.386141	0.386141	0.386141	0.386141	0.386141	0.386141	0.386141	0.386141	0.386141	0.732003	0.386141	0.386141	0.386141	0.386141	0.386141	0.161818	0.386141	0.386141	0.386141	0.386141	0.386141	0.386141	0.732003	0.386141	0.386141	0.386141	0.253923	0.386141	0.386141	0.386141	0.386141
0.386141	0.386141	0.386141	0.386141	0.386141	0.985181	0.386141	0.386141	0.386141	0.386141	0.386141	0.386141	0.386141	0.386141	0.386141	0.386141	0.386141	0.386141	0.253923	0.386141	0.386141	0.386141	0.386141	0.386141	0.386141	0.386141	0.386141	0.386141	0.732003	0.386141	0.386141	0.386141	0.386141	0.386141	0.161818	0.386141	0.386141	0.386141	0.386141	0.386141	0.386141	0.732003	0.386141	0.386141	0.386141	0.253923	0.386141	0.386141	0.386141	0.386141
0.386141	0.386141	0.386141	0.386141	0.386141	0.985181	0.386141	0.386141	0.386141	0.386141	0.386141	0.386141	0.386141	0.386141	0.386141	0.386141	0.386141	0.386141	0.253923	0.386141	0.386141	0.386141	0.386141	0.386141	0.386141	0.386141	0.386141	0.386141	0.732003	0.386141	0.386141	0.386141	0.386141	0.386141	0.161818	0.386141	0.386141	0.386141	0.386141	0.386141	0.386141	0.732003	0.386141	0.386141	0.386141	0.253923	0.386141	0.386141	0.386141	0.386141
0.386141	0.386141	0.386141	0.386141	0.386141	0.985181	0.386141	0.386141	0.386141	0.386141	0.386141	0.386141	0.386141	0.386141	0.386141	0.386141	0.386141	0.386141	0.253923	0.386141	0.386141	0.386141	0.386141	0.386141	0.386141	0.386141	0.386141	0.386141	0.732003	0.386141	0.386141	0.386141	0.386141	0.386141	0.161818	0.386141	0.386141	0.386141	0.386141	0.386141	0.386141	0.732003	0.386141	0.386141	0.386141	0.253923	0.386141	0.386141	0.386141	0.386141
0.386141	0.386141	0.386141	0.386141	0.386141	0.985181	0.386141	0.386141	0.386141	0.386141	0.386141	0.386141	0.386141	0.386141	0.386141	0.386141	0.386141	0.386141	0.253923	0.386141	0.386141	0.386141	0.386141	0.386141	0.386141	0.386141	0.386141	0.386141	0.732003	0.386141	0.386141	0.386141	0.386141	0.386141	0.161818	0.386141	0.386141	0.386141	0.386141	0.386141	0.386141	0.732003	0.386141	0.386141	0.386141	0.253923	0.386141	0.386141	0.386141	0.386141
0.386141	0.386141	0.386141	0.386141	0.386141	0.985181	0.386141	0.386141	0.386141	0.386141	0.386141	0.386141	0.386141	0.386141	0.386141	0.386141	0.386141	0.386141	0.253923	0.386141	0.386141	0.386141	0.386141	0.386141	0.386141	0.386141	0.386141	0.386141	0.732003	0.386141	0.386141	0.386141	0.386141	0.386141	0.161818	0.386141	0.386141	0.386141	0.386141	0.386141	0.386141	0.732003	0.386141	0.386141	0.386141	0.253923	0.386141	0.386141	0.386141	0.386141
0.386141	0.386141	0.386141	0.386141	0.386141	0.985181	0.386141	0.386141	0.386141	0.386141	0.386141	0.386141	0.386141	0.386141	0.386141	0.386141	0.386141	0.386141	0.253923	0.386141	0.386141	0.386141	0.386141	0.386141	0.386141	0.386141	0.386141	0.386141	0.732003	0.386141	0.386141	0.386141	0.386141	0.386141	0.161818	0.386141	0.386141	0.386141	0.386141	0.386141	0.386141	0.732003	0.386141	0.386141	0.386141	0.253923	0.386141	0.386141	0.386141	0.386141
0.386141	0.386141	0.386141	0.386141	0.386141	0.985181	0.386141	0.386141	0.386141	0.386141	0.386141	0.386141	0.386141	0.386141	0.386141	0.386141	0.386141	0.386141	0.253923	0.386141	0.386141	0.386141	0.386141	0.386141	0.386141	0.386141	0.386141	0.386141	0.732003	0.386141	0.386141	0.386141	0.386141	0.386141	0.161818	0.386141	0.386141	0.386141	0.386141	0.386141	0.386141	0.732003	0.386141	0.386141	0.386141	0.253923	0.386141	0.386141	0.386141	0.386141
0.386141	0.386141	0.386141	0.386141	0.386141	0.985181	0.386141	0.386141	0.386141	0.386141	0.386141	0.386141	0.386141	0.386141	0.386141	0.386141	0.386141	0.386141	0.253923	0.386141	0.386141	0.386141	0.386141	0.386141	0.386141	0.386141	0.386141	0.386141	0.732003	0.386141	0.386141	0.386141	0.386141	0.386141	0.161818	0.386141	0.386141	0.386141	0.386141	0.386141	0.386141	0.732003	0.386141	0.386141	0.386141	0.253923	0.386141	0.386141	0.386141	0.386141
0.386141	0.386141	0.386141	0.386141	0.386141	0.985181	0.386141	0.386141	0.386141	0.386141	0.386141	0.386141	0.386141	0.386141	0.386141	0.386141	0.386141	0.386141	0.253923	0.386141	0.386141	0.386141	0.386141	0.386141	0.386141	0.386141	0.386141	0.386141	0.732003	0.386141	0.386141	0.386141	0.386141	0.386141	0.161818	0.386141	0.386141	0.386141	0.386141	0.386141	0.386141	0.732003	0.386141	0.386141	0.386141	0.253923	0.386141	0.386141	0.386141	0.386141
0.386141	0.386141	0.386141	0.386141	0.386141	0.985181	0.386141	0.386141	0.386141	0.386141	0.386141	0.386141	0.386141	0.386141	0.386141	0.386141	0.386141	0.386141	0.253923	0.386141	0.386141	0.386141	0.386141	0.386141	0.386141	0.386141	0.386141	0.386141	0.732003	0.386141	0.386141	0.386141	0.386141	0.386141	0.161818	0.386141	0.386141	0.386141	0.386141	0.386141	0.386141	0.732003	0.386141	0.386141	0.386141	0.253923	0.386141	0.386141	0.386141	0.386141
0.386141	0.386141	0.386141	0.386141	0.386141	0.985181	0.386141	0.386141	0.386141	0.386141	0.386141	0.386141	0.386141	0.386141	0.386141	0.386141	0.386141	0.386141	0.253923	0.386141	0.386141	0.386141	0.386141	0.386141	0.386141	0.386141	0.386141	0.386141	0.732003	0.386141	0.386141	0.386141	0.386141	0.386141	0.161818	0.386141	0.386141	0.386141	0.386141	0.386141	0.386141	0.732003	0.386141	0.386141	0.386141	0.253923	0.386141	0.386141	0.386141	0.386141
0.386141	0.386141	0.386141	0.386141	0.386141	0.985181	0.386141	0.386141	0.386141	0.386141	0.386141	0.386141	0.386141	0.386141	0.386141	0.386141	0.386141	0.386141	0.253923	0.386141	0.386141	0.386141	0.386141	0.386141	0.386141	0.386141	0.386141	0.386141	0.732003	0.386141	0.386141	0.386141	0.386141	0.386141	0.161818	0.386141	0.386141	0.386141	0.386141	0.386141	0.386141	0.732003	0.386141	0.386141	0.386141	0.253923	0.386141	0.386141	0.386141	0.386141
0.386141	0.386141	0.386141	0.386141	0.386141	0.985181	0.386141	0.386141	0.386141	0.386141	0.386141	0.386141	0.386141	0.386141	0.386141	0.386141	0.386141	0.386141	0.253923	0.386141	0.386141	0.386141	0.386141	0.386141	0.386141	0.386141	0.386141	0.386141	0.732003	0.386141	0.386141	0.386141	0.386141	0.386141	0.161818	0.386141	0.386141	0.386141	0.386141	0.386141	0.386141	0.732003	0.386141	0.386141	0.386141	0.253923	0.386141	0.386141	0.386141	0.386141
0.386141	0.386141	0.386141	0.386141	0.386141	0.985181	0.386141	0.386141	0.386141	0.386141	0.386141	0.386141	0.386141	0.386141	0.386141	0.386141	0.386141	0.386141	0.253923	0.386141	0.386141	0.386141	0.386141	0.386141	0.386141	0.386141	0.386141	0.386141	0.732003	0.386141	0.386141	0.386141	0.386141	0.386141	0.161818	0.386141	0.386141	0.386141	0.386141	0.386141	0.386141	0.732003	0.386141	0.386141	0.386141	0.253923	0.386141	0.386141	0.386141	0.386141
0.386141	0.386141	0.386141	0.386141	0.386141	0.985181	0.386141	0.386141	0.386141	0.386141	0.386141	0.386141	0.386141	0.386141	0.386141	0.386141	0.386141	0.386141	0.253923	0.386141	0.386141	0.386141	0.386141	0.386141	0.386141	0.386141	0.386141	0.386141	0.732003	0.386141	0.386141	0.386141	0.386141	0.386141	0.161818	0.386141	0.386141	0.386141	0.386141	0.386141	0.386141	0.732003	0.386141	0.386141	0.386141	0.253923	0.386141	0.386141	0.386141	0.386141
0.386141	0.386141	0.386141	0.386141	0.386141	0.985181	0.386141	0.386141	0.386141	0.386141	0.386141	0.386141	0.386141	0.386141	0.386141	0.386141	0.386141	0.386141	0.253923	0.386141	0.386141	0.386141	0.386141	0.386141	0.386141	0.386141	0.386141	0.386141	0.732003	0.386141	0.386141	0.386141	0.386141	0.386141	0.161818	0.386141	0.386141	0.386141	0.386141	0.386141	0.386141	0.732003	0.386141	0.386141	0.386141	0.253923	0.386141	0.386141	0.386141	0.386141
0.386141	0.386141	0.386141	0.386141	0.386141	0.985181	0.386141	0.386141	0.386141	0.386141	0.386141	0.386141	0.386141	0.386141	0.386141	0.386141	0.386141	0.386141	0.253923	0.386141	0.386141	0.386141	0.386141	0.386141	0.386141	0.386141	0.386141	0.386141	0.732003	0.386141	0.386141	0.386141	0.386141	0.386141	0.161818	0.386141	0.386141	0.386141	0.386141	0.386141	0.386141	0.732003	0.386141	0.386141	0.386141	0.253923	0.386141	0.386141	0.386141	0.386141
0.38614	0.38614	0.38614	0.38614	0.38614	0.985181	0.38614	0.38614	0.38614	0.38614	0.38614	0.38614	0.38614	0.38614	0.38614	0.38614	0.38614	0.38614	0.253923	0.38614	0.38614	0.38614	0.38614	0.38614	0.38614	0.38614	0.38614	0.38614	0.732003	0.38614	0.38614	0.38614	0.38614	0.38614	0.161818	0.38614	0.38614	0.38614	0.38614	0.38614	0.38614	0.732003	0.38614	0.38614	0.38614	0.253923	0.38614	0.38614	0.38614	0.38614
0.38614	0.38614	0.38614	0.38614	0.38614	0.985181	0.38614	0.38614	0.38614	0.38614	0.38614	0.38614	0.38614	0.38614	0.38614	0.38614	0.38614	0.38614	0.253923	0.38614	0.38614	0.38614	0.38614	0.38614	0.38614	0.38614	0.38614	0.38614	0.732003	0.38614	0.38614	0.38614	0.38614	0.38614	0.161818	0.38614	0.38614	0.38614	0.38614	0.38614	0.38614	0.732003	0.38614	0.38614	0.38614	0.253923	0.38614	0.38614	0.38614	0.38614
0.38614	0.38614	0.38614	0.38614	0.38614	0.985181	0.38614	0.38614	0.38614	0.38614	0.38614	0.38614	0.38614	0.38614	0.38614	0.38614	0.38614	0.38614	0.253923	0.38614	0.38614	0.38614	0.38614	0.38614	0.38614	0.38614	0.38614	0.38614	0.732003	0.38614	0.38614	0.38614	0.38614	0.38614	0.161818	0.38614	0.38614	0.38614	0.38614	0.38614	0.38614	0.732003	0.38614	0.38614	0.38614	0.253923	0.38614	0.38614	0.38614	0.38614
0.38614	0.38614	0.38614	0.38614	0.38614	0.985181	0.38614	0.38614	0.38614	0.38614	0.38614	0.38614	0.38614	0.38614	0.38614	0.38614	0.38614	0.38614	0.253923	0.38614	0.38614	0.38614	0.38614	0.38614	0.38614	0.38614	0.38614	0.38614	0.732003	0.38614	0.38614	0.38614	0.38614	0.38614	0.161818	0.38614	0.38614	0.38614	0.38614	0.38614	0.38614	0.732003	0.38614	0.38614	0.38614	0.253923	0.38614	0.38614	0.38614	0.38614
0.38614	0.38614	0.38614	0.38614	0.38614	0.985181	0.38614	0.38614	0.38614	0.38614	0.38614	0.38614	0.38614	0.38614	0.38614	0.38614	0.38614	0.38614	0.253923	0.38614	0.38614	0.38614	0.38614	0.38614	0.38614	0.38614	0.38614	0.38614	0.732003	0.38614	0.38614	0.38614	0.38614	0.38614	0.161818	0.38614	0.38614	0.38614	0.38614	0.38614	0.38614	0.732003	0.38614	0.38614	0.38614	0.253923	0.38614	0.38614	0.38614	0.38614
0.38614	0.38614	0.38614	0.38614	0.38614	0.985181	0.38614	0.38614	0.38614	0.38614	0.38614	0.38614	0.38614	0.38614	0.38614	0.38614	0.38614	0.38614	0.253923	0.38614	0.38614	0.38614	0.38614	0.38614	0.38614	0.38614	0.38614	0.38614	0.732003	0.38614	0.38614	0.38614	0.38614	0.38614	0.161818	0.38614	0.38614	0.38614	0.38614	0.38614	0.38614	0.732003	0.38614	0.38614	0.38614	0.253923	0.38614	0.38614	0.38614	0.38614
0.38614	0.38614	0.38614	0.38614	0.38614	0.985181	0.38614	0.38614	0.38614	0.38614	0.38614	0.38614	0.38614	0.38614	0.38614	0.38614	0.38614	0.38614	0.253923	0.38614	0.38614	0.38614	0.38614	0.38614	0.38614	0.38614	0.38614	0.38614	0.732003	0.38614	0.38614	0.38614	0.38614	0.38614	0.161818	0.38614	0.38614	0.38614	0.38614	0.38614	0.38614	0.732003	0.38614	0.38614	0.38614	0.253923	0.38614	0.38614	0.38614	0.38614
0.38614	0.38614	0.38614	0.38614	0.38614	0.985181	0.38614	0.38614	0.38614	0.38614	0.38614	0.38614	0.38614	0.38614	0.38614	0.38614	0.38614	0.38614	0.253923	0.38614	0.38614	0.38614	0.38614	0.38614	0.38614	0.38614	0.38614	0.38614	0.732003	0.38614	0.38614	0.38614	0.38614	0.38614	0.161818	0.38614	0.38614	0.38614	0.38614	0.38614	0.38614	0.732003	0.38614	0.38614	0.38614	0.253923	0.38614	0.38614	0.38614	0.38614
0.38614	0.38614	0.38614	0.38614	0.38614	0.985181	0.38614	0.38614	0.38614	0.38614	0.38614	0.38614	0.38614	0.38614	0.38614	0.38614	0.38614	0.38614	0.253923	0.38614	0.38614	0.38614	0.38614	0.38614	0.38614	0.38614	0.38614	0.38614	0.732003	0.38614	0.38614	0.38614	0.38614	0.38614	0.161818	0.38614	0.38614	0.38614	0.38614	0.38614	0.38614	0.732003	0.38614	0.38614	0.38614	0.253923	0.38614	0.38614	0.38614	0.38614
0.38614	0.38614	0.38614	0.38614	0.38614	0.985181	0.38614	0.38614	0.38614	0.38614	0.38614	0.38614	0.38614	0.38614	0.38614	0.38614	0.38614	0.38614	0.253923	0.38614	0.38614	0.38614	0.38614	0.38614	0.38614	0.38614	0.38614	0.38614	0.732003	0.38614	0.38614	0.38614	0.38614	0.38614	0.161818	0.38614	0.38614	0.38614	0.38614	0.38614	0.38614	0.732003	0.38614	0.38614	0.38614	0.253923	0.38614	0.38614	0.38614	0.38614
0.38614	0.38614	0.38614	0.38614	0.38614	0.985181	0.38614	0.38614	0.38614	0.38614	0.38614	0.38614	0.38614	0.38614	0.38614	0.38614	0.38614	0.38614	0.253923	0.38614	0.38614	0.38614	0.38614	0.38614	0.38614	0.38614	0.38614	0.38614	0.732003	0.38614	0.38614	0.38614	0.38614	0.38614	0.161818	0.38614	0.38614	0.38614	0.38614	0.38614	0.38614	0.732003	0.38614	0.38614	0.38614	0.253923	0.38614	0.38614	0.38614	0.38614
0.38614	0.38614	0.38614	0.38614	0.38614	0.985181	0.38614	0.38614	0.38614	0.38614	0.38614	0.38614	0.38614	0.38614	0.38614	0.38614	0.38614	0.38614	0.253923	0.38614	0.38614	0.38614	0.38614	0.38614	0.38614	0.38614	0.38614	0.38614	0.732003	0.38614	0.38614	0.38614	0.38614	0.38614	0.161818	0.38614	0.38614	0.38614	0.38614	0.38614	0.38614	0.732003	0.38614	0.38614	0.38614	0.253923	0.38614	0.38614	0.38614	0.38614
0.38614	0.38614	0.38614	0.38614	0.38614	0.985181	0.38614	0.38614	0.38614	0.38614	0.38614	0.38614	0.38614	0.38614	0.38614	0.38614	0.38614	0.38614	0.253923	0.38614	0.38614	0.38614	0.38614	0.38614	0.38614	0.38614	0.38614	0.38614	0.732003	0.38614	0.38614	0.38614	0.38614	0.38614	0.161818	0.38614	0.38614	0.38614	0.38614	0.38614	0.38614	0.732003	0.38614	0.38614	0.38614	0.253923	0.38614	0.38614	0.38614	0.38614
0.38614	0.38614	0.38614	0.38614	0.38614	0.985181	0.38614	0.38614	0.38614	0.38614	0.38614	0.38614	0.38614	0.38614	0.38614	0.38614	0.38614	0.38614	0.253923	0.38614	0.38614	0.38614	0.38614	0.38614	0.38614	0.38614	0.38614	0.38614	0.732003	0.38614	0.38614	0.38614	0.38614	0.38614	0.161818	0.38614	0.38614	0.38614	0.38614	0.38614	0.38614	0.732003	0.38614	0.38614	0.38614	0.253923	0.38614	0.38614	0.38614	0.38614
0.38614	0.38614	0.38614	0.38614	0.38614	0.985181	0.38614	0.38614	0.38614	0.38614	0.38614	0.38614	0.38614	0.38614	0.38614	0.38614	0.38614	0.38614	0.253923	0.38614	0.38614	0.38614	0.38614	0.38614	0.38614	0.38614	0.38614	0.38614	0.732003	0.38614	0.38614	0.38614	0.38614	0.38614	0.161818	0.38614	0.38614	0.38614	0.38614	0.38614	0.38614	0.732003	0.38614	0.38614	0.38614	0.253923	0.38614	0.38614	0.38614	0.38614
0.38614	0.38614	0.38614	0.38614	0.38614	0.985181	0.38614	0.38614	0.38614	0.38614	0.38614	0.38614	0.38614	0.38614	0.38614	0.38614	0.38614	0.38614	0.253923	0.38614	0.38614	0.38614	0.38614	0.38614	0.38614	0.38614	0.38614	0.38614	0.732003	0.38614	0.38614	0.38614	0.38614	0.38614	0.161818	0.38614	0.38614	0.38614	0.38614	0.38614	0.38614	0.732003	0.38614	0.38614	0.38614	0.253923	0.38614	0.38614	0.38614	0.38614
0.38614	0.38614	0.38614	0.38614	0.38614	0.985181	0.38614	0.38614	0.38614	0.38614	0.38614	0.38614	0.38614	0.38614	0.38614	0.38614	0.38614	0.38614	0.253923	0.38614	0.38614	0.38614	0.38614	0.38614	0.38614	0.38614	0.38614	0.38614	0.732003	0.38614	0.38614	0.38614	0.38614	0.38614	0.161818	0.38614	0.38614	0.38614	0.38614	0.38614	0.38614	0.732003	0.38614	0.38614	0.38614	0.253923	0.38614	0.38614	0.38614	0.38614
0.38614	0.38614	0.38614	0.38614	0.38614	0.985181	0.38614	0.38614	0.38614	0.38614	0.38614	0.38614	0.38614	0.38614	0.38614	0.38614	0.38614	0.38614	0.253923	0.38614	0.38614	0.38614	0.38614	0.38614	0.38614	0.38614	0.38614	0.38614	0.732003	0.38614	0.38614	0.38614	0.38614	0.38614	0.161818	0.38614	0.38614	0.38614	0.38614	0.38614	0.38614	0.732003	0.38614	0.38614	0.38614	0.253923	0.38614	0.38614	0.38614	0.38614
0.38614	0.38614	0.38614	0.38614	0.38614	0.985181	0.38614	0.38614	0.38614	0.38614	0.38614	0.38614	0.38614	0.38614	0.38614	0.38614	0.38614	0.38614	0.253923	0.38614	0.38614	0.38614	0.38614	0.38614	0.38614	0.38614	0.38614	0.38614	0.732003	0.38614	0.38614	0.38614	0.38614	0.38614	0.161818	0.38614	0.38614	0.38614	0.38614	0.38614	0.38614	0.732003	0.38614	0.38614	0.38614	0.253923	0.38614	0.38614	0.38614	0.38614
0.38614	0.38614	0.38614	0.38614	0.38614	0.985181	0.38614	0.38614	0.38614	0.38614	0.38614	0.38614	0.38614	0.38614	0.38614	0.38614	0.38614	0.38614	0.253923	0.38614	0.38614	0.38614	0.38614	0.38614	0.38614	0.38614	0.38614	0.38614	0.732003	0.38614	0.38614	0.38614	0.38614	0.38614	0.161818	0.38614	0.38614	0.38614	0.38614	0.38614	0.38614	0.732003	0.38614	0.38614	0.38614	0.253923	0.38614	0.38614	0.38614	0.38614
0.38614	0.38614	0.38614	0.38614	0.38614	0.985181	0.38614	0.38614	0.38614	0.38614	0.38614	0.38614	0.38614	0.38614	0.38614	0.38614	0.38614	0.38614	0.253923	0.38614	0.38614	0.38614	0.38614	0.38614	0.38614	0.38614	0.38614	0.38614	0.732003	0.38614	0.38614	0.38614	0.38614	0.38614	0.161818	0.38614	0.38614	0.38614	0.38614	0.38614	0.38614	0.732003	0.38614	0.38614	0.38614	0.253923	0.38614	0.38614	0.38614	0.38614
0.38614	0.38614	0.38614	0.38614	0.38614	0.985181	0.38614	0.38614	0.38614	0.38614	0.38614	0.38614	0.38614	0.38614	0.38614	0.38614	0.38614	0.38614	0.253923	0.38614	0.38614	0.38614	0.38614	0.38614	0.38614	0.38614	0.38614	0.38614	0.732003	0.38614	0.38614	0.38614	0.38614	0.38614	0.161818	0.38614	0.38614	0.38614	0.38614	0.38614	0.38614	0.732003	0.38614	0.38614	0.38614	0.253923	0.38614	0.38614	0.38614	0.38614
0.38614	0.38614	0.38614	0.38614	0.38614	0.985181	0.38614	0.38614	0.38614	0.38614	0.38614	0.38614	0.38614	0.38614	0.38614	0.38614	0.38614	0.38614	0.253923	0.38614	0.38614	0.38614	0.38614	0.38614	0.38614	0.38614	0.38614	0.38614	0.732003	0.38614	0.38614	0.38614	0.38614	0.38614	0.161818	0.38614	0.38614	0.38614	0.38614	0.38614	0.38614	0.732003	0.38614	0.38614	0.38614	0.253923	0.38614	0.38614	0.38614	0.38614
0.38614	0.38614	0.38614	0.38614	0.38614	0.985181	0.38614	0.38614	0.38614	0.38614	0.38614	0.38614	0.38614	0.38614	0.38614	0.38614	0.38614	0.38614	0.253923	0.38614	0.38614	0.38614	0.38614	0.38614	0.38614	0.38614	0.38614	0.38614	0.732003	0.38614	0.38614	0.38614	0.38614	0.38614	0.161818	0.38614	0.38614	0.38614	0.38614	0.38614	0.38614	0.732003	0.38614	0.38614	0.38614	0.253923	0.38614	0.38614	0.38614	0.38614
0.38614	0.38614	0.38614	0.38614	0.38614	0.985181	0.38614	0.38614	0.38614	0.38614	0.38614	0.38614	0.38614	0.38614	0.38614	0.38614	0.38614	0.38614	0.253923	0.38614	0.38614	0.38614	0.38614	0.38614	0.38614	0.38614	0.38614	0.38614	0.732003	0.38614	0.38614	0.38614	0.38614	0.38614	0.161818	0.38614	0.38614	0.38614	0.38614	0.38614	0.38614	0.732003	0.38614	0.38614	0.38614	0.253923	0.38614	0.38614	0.38614	0.38614
0.38614	0.38614	0.38614	0.38614	0.38614	0.985181	0.38614	0.38614	0.38614	0.38614	0.38614	0.38614	0.38614	0.38614	0.38614	0.38614	0.38614	0.38614	0.253923	0.38614	0.38614	0.38614	0.38614	0.38614	0.38614	0.38614	0.38614	0.38614	0.732003	0.38614	0.38614	0.38614	0.38614	0.38614	0.161818	0.38614	0.38614	0.38614	0.38614	0.38614	0.38614	0.732003	0.38614	0.38614	0.38614	0.253923	0.38614	0.38614	0.38614	0.38614
0.38614	0.38614	0.38614	0.38614	0.38614	0.985181	0.38614	0.38614	0.38614	0.38614	0.38614	0.38614	0.38614	0.38614	0.38614	0.38614	0.38614	0.38614	0.253923	0.38614	0.38614	0.38614	0.38614	0.38614	0.38614	0.38614	0.38614	0.38614	0.732003	0.38614	0.38614	0.38614	0.38614	0.38614	0.161818	0.38614	0.38614	0.38614	0.38614	0.38614	0.38614	0.732003	0.38614	0.38614	0.38614	0.253923	0.38614	0.38614	0.38614	0.38614
0.38614	0.38614	0.38614	0.38614	0.38614	0.985181	0.38614	0.38614	0.38614	0.38614	0.38614	0.38614	0.38614	0.38614	0.38614	0.38614	0.38614	0.38614	0.253923	0.38614	0.38614	0.38614	0.38614	0.38614	0.38614	0.38614	0.38614	0.38614	0.732003	0.38614	0.38614	0.38614	0.38614	0.38614	0.161818	0.38614	0.38614	0.38614	0.38614	0.38614	0.38614	0.732003	0.38614	0.38614	0.38614	0.253923	0.38614	0.38614	0.38614	0.38614
0.38614	0.38614	0.38614	0.38614	0.38614	0.985181	0.38614	0.38614	0.38614	0.38614	0.38614	0.38614	0.38614	0.38614	0.38614	0.38614	0.38614	0.38614	0.253923	0.38614	0.38614	0.38614	0.38614	0.38614	0.38614	0.38614	0.38614	0.38614	0.732003	0.38614	0.38614	0.38614	0.38614	0.38614	0.161818	0.38614	0.38614	0.38614	0.38614	0.38614	0.38614	0.732003	0.38614	0.38614	0.38614	0.253923	0.38614	0.38614	0.38614	0.38614
0.386139	0.386139	0.386139	0.386139	0.386139	0.985181	0.386139	0.386139	0.386139	0.386139	0.386139	0.386139	0.386139	0.386139	0.386139	0.386139	0.386139	0.386139	0.253923	0.386139	0.386139	0.386139	0.386139	0.386139	0.386139	0.386139	0.386139	0.386139	0.732003	0.386139	0.386139	0.386139	0.386139	0.386139	0.161818	0.386139	0.386139	0.386139	0.386139	0.386139	0.386139	0.732003	0.386139	0.386139	0.386139	0.253923	0.386139	0.386139	0.386139	0.386139
0.386139	0.386139	0.386139	0.386139	0.386139	0.985181	0.386139	0.386139	0.386139	0.386139	0.386139	0.386139	0.386139	0.386139	0.386139	0.386139	0.386139	0.386139	0.253923	0.386139	0.386139	0.386139	0.386139	0.386139	0.386139	0.386139	0.386139	0.386139	0.732003	0.386139	0.386139	0.386139	0.386139	0.386139	0.161818	0.386139	0.386139	0.386139	0.386139	0.386139	0.386139	0.732003	0.386139	0.386139	0.386139	0.253923	0.386139	0.386139	0.386139	0.386139
0.386139	0.386139	0.386139	0.386139	0.386139	0.985181	0.386139	0.386139	0.386139	0.386139	0.386139	0.386139	0.386139	0.386139	0.386139	0.386139	0.386139	0.386139	0.253923	0.386139	0.386139	0.386139	0.386139	0.386139	0.386139	0.386139	0.386139	0.386139	0.732003	0.386139	0.386139	0.386139	0.386139	0.386139	0.161818	0.386139	0.386139	0.386139	0.386139	0.386139	0.386139	0.732003	0.386139	0.386139	0.386139	0.253923	0.386139	0.386139	0.386139	0.386139
0.386139	0.386139	0.386139	0.386139	0.386139	0.985181	0.386139	0.386139	0.386139	0.386139	0.386139	0.386139	0.386139	0.386139	0.386139	0.386139	0.386139	0.386139	0.253923	0.386139	0.386139	0.386139	0.386139	0.386139	0.386139	0.386139	0.386139	0.386139	0.732003	0.386139	0.386139	0.386139	0.386139	0.386139	0.161818	0.386139	0.386139	0.386139	0.386139	0.386139	0.386139	0.732003	0.386139	0.386139	0.386139	0.253923	0.386139	0.386139	0.386139	0.386139
0.386139	0.386139	0.386139	0.386139	0.386139	0.985181	0.386139	0.386139	0.386139	0.386139	0.386139	0.386139	0.386139	0.386139	0.386139	0.386139	0.386139	0.386139	0.253923	0.386139	0.386139	0.386139	0.386139	0.386139	0.386139	0.386139	0.386139	0.386139	0.732003	0.386139	0.386139	0.386139	0.386139	0.386139	0.161818	0.386139	0.386139	0.386139	0.386139	0.386139	0.386139	0.732003	0.386139	0.386139	0.386139	0.253923	0.386139	0.386139	0.386139	0.386139
0.386139	0.386139	0.386139	0.386139	0.386139	0.985181	0.386139	0.386139	0.386139	0.386139	0.386139	0.386139	0.386139	0.386139	0.386139	0.386139	0.386139	0.386139	0.253923	0.386139	0.386139	0.386139	0.386139	0.386139	0.386139	0.386139	0.386139	0.386139	0.732003	0.386139	0.386139	0.386139	0.386139	0.386139	0.161818	0.386139	0.386139	0.386139	0.386139	0.386139	0.386139	0.732003	0.386139	0.386139	0.386139	0.253923	0.386139	0.386139	0.386139	0.386139
0.386139	0.386139	0.386139	0.386139	0.386139	0.985181	0.386139	0.386139	0.386139	0.386139	0.386139	0.386139	0.386139	0.386139	0.386139	0.386139	0.386139	0.386139	0.253923	0.386139	0.386139	0.386139	0.386139	0.386139	0.386139	0.386139	0.386139	0.386139	0.732003	0.386139	0.386139	0.386139	0.386139	0.386139	0.161818	0.386139	0.386139	0.386139	0.386139	0.386139	0.386139	0.732003	0.386139	0.386139	0.386139	0.253923	0.386139	0.386139	0.386139	0.386139
0.386139	0.386139	0.386139	0.386139	0.386139	0.985181	0.386139	0.386139	0.386139	0.386139	0.386139	0.386139	0.386139	0.386139	0.386139	0.386139	0.386139	0.386139	0.253923	0.386139	0.386139	0.386139	0.386139	0.386139	0.386139	0.386139	0.386139	0.386139	0.732003	0.386139	0.386139	0.386139	0.386139	0.386139	0.161818	0.386139	0.386139	0.386139	0.386139	0.386139	0.386139	0.732003	0.386139	0.386139	0.386139	0.253923	0.386139	0.386139	0.386139	0.386139
0.386139	0.386139	0.386139	0.386139	0.386139	0.985181	0.386139	0.386139	0.386139	0.386139	0.386139	0.386139	0.386139	0.386139	0.386139	0.386139	0.386139	0.386139	0.253923	0.386139	0.386139	0.386139	0.386139	0.386139	0.386139	0.386139	0.386139	0.386139	0.732003	0.386139	0.386139	0.386139	0.386139	0.386139	0.161818	0.386139	0.386139	0.386139	0.386139	0.386139	0.386139	0.732003	0.386139	0.386139	0.386139	0.253923	0.386139	0.386139	0.386139	0.386139
0.386139	0.386139	0.386139	0.386139	0.386139	0.985181	0.386139	0.386139	0.386139	0.386139	0.386139	0.386139	0.386139	0.386139	0.386139	0.386139	0.386139	0.386139	0.253923	0.386139	0.386139	0.386139	0.386139	0.386139	0.386139	0.386139	0.386139	0.386139	0.732003	0.386139	0.386139	0.386139	0.386139	0.386139	0.161818	0.386139	0.386139	0.386139	0.386139	0.386139	0.386139	0.732003	0.386139	0.386139	0.386139	0.253923	0.386139	0.386139	0.386139	0.386139
0.386139	0.386139	0.386139	0.386139	0.386139	0.985181	0.386139	0.386139	0.386139	0.386139	0.386139	0.386139	0.386139	0.386139	0.386139	0.386139	0.386139	0.386139	0.253923	0.386139	0.386139	0.386139	0.386139	0.386139	0.386139	0.386139	0.386139	0.386139	0.732003	0.386139	0.386139	0.386139	0.386139	0.386139	0.161818	0.386139	0.386139	0.386139	0.386139	0.386139	0.386139	0.732003	0.386139	0.386139	0.386139	0.253923	0.386139	0.386139	0.386139	0.386139
0.386139	0.386139	0.386139	0.386139	0.386139	0.985181	0.386139	0.386139	0.386139	0.386139	0.386139	0.386139	0.386139	0.386139	0.386139	0.386139	0.386139	0.386139	0.253923	0.386139	0.386139	0.386139	0.386139	0.386139	0.386139	0.386139	0.386139	0.386139	0.732003	0.386139	0.386139	0.386139	0.386139	0.386139	0.161818	0.386139	0.386139	0.386139	0.386139	0.386139	0.386139	0.732003	0.386139	0.386139	0.386139	0.253923	0.386139	0.386139	0.386139	0.386139
0.386139	0.386139	0.386139	0.386139	0.386139	0.985181	0.386139	0.386139	0.386139	0.386139	0.386139	0.386139	0.386139	0.386139	0.386139	0.386139	0.386139	0.386139	0.253923	0.386139	0.386139	0.386139	0.386139	0.386139	0.386139	0.386139	0.386139	0.386139	0.732003	0.386139	0.386139	0.386139	0.386139	0.386139	0.161818	0.386139	0.386139	0.386139	0.386139	0.386139	0.386139	0.732003	0.386139	0.386139	0.386139	0.253923	0.386139	0.386139	0.386139	0.386139
0.386139	0.386139	0.386139	0.386139	0.386139	0.985181	0.386139	0.386139	0.386139	0.386139	0.386139	0.386139	0.386139	0.386139	0.386139	0.386139	0.386139	0.386139	0.253923	0.386139	0.386139	0.386139	0.386139	0.386139	0.386139	0.386139	0.386139	0.386139	0.732003	0.386139	0.386139	0.386139	0.386139	0.386139	0.161818	0.386139	0.386139	0.386139	0.386139	0.386139	0.386139	0.732003	0.386139	0.386139	0.386139	0.253923	0.386139	0.386139	0.386139	0.386139
0.386139	0.386139	0.386139	0.386139	0.386139	0.985181	0.386139	0.386139	0.386139	0.386139	0.386139	0.386139	0.386139	0.386139	0.386139	0.386139	0.386139	0.386139	0.253923	0.386139	0.386139	0.386139	0.386139	0.386139	0.386139	0.386139	0.386139	0.386139	0.732003	0.386139	0.386139	0.386139	0.386139	0.386139	0.161818	0.386139	0.386139	0.386139	0.386139	0.386139	0.386139	0.732003	0.386139	0.386139	0.386139	0.253923	0.386139	0.386139	0.386139	0.386139
0.386139	0.386139	0.386139	0.386139	0.386139	0.985181	0.386139	0.386139	0.386139	0.386139	0.386139	0.386139	0.386139	0.386139	0.386139	0.386139	0.386139	0.386139	0.253923	0.386139	0.386139	0.386139	0.386139	0.386139	0.386139	0.386139	0.386139	0.386139	0.732003	0.386139	0.386139	0.386139	0.386139	0.386139	0.161818	0.386139	0.386139	0.386139	0.386139	0.386139	0.386139	0.732003	0.386139	0.386139	0.386139	0.253923	0.386139	0.386139	0.386139	0.386139
0.386139	0.386139	0.386139	0.386139	0.386139	0.985181	0.386139	0.386139	0.386139	0.386139	0.386139	0.386139	0.386139	0.386139	0.386139	0.386139	0.386139	0.386139	0.253923	0.386139	0.386139	0.386139	0.386139	0.386139	0.386139	0.386139	0.386139	0.386139	0.732003	0.386139	0.386139	0.386139	0.386139	0.386139	0.161818	0.386139	0.386139	0.386139	0.386139	0.386139	0.386139	0.732003	0.386139	0.386139	0.386139	0.253923	0.386139	0.386139	0.386139	0.386139
0.386139	0.386139	0.386139	0.386139	0.386139	0.985181	0.386139	0.386139	0.386139	0.386139	0.386139	0.386139	0.386139	0.386139	0.386139	0.386139	0.386139	0.386139	0.253923	0.386139	0.386139	0.386139	0.386139	0.386139	0.386139	0.386139	0.386139	0.386139	0.732003	0.386139	0.386139	0.386139	0.386139	0.386139	0.161818	0.386139	0.386139	0.386139	0.386139	0.386139	0.386139	0.732003	0.386139	0.386139	0.386139	0.253923	0.386139	0.386139	0.386139	0.386139
0.386139	0.386139	0.386139	0.386139	0.386139	0.985181	0.386139	0.386139	0.386139	0.386139	0.386139	0.386139	0.386139	0.386139	0.386139	0.386139	0.386139	0.386139	0.253923	0.386139	0.386139	0.386139	0.386139	0.386139	0.386139	0.386139	0.386139	0.386139	0.732003	0.386139	0.386139	0.386139	0.386139	0.386139	0.161818	0.386139	0.386139	0.386139	0.386139	0.386139	0.386139	0.732003	0.386139	0.386139	0.386139	0.253923	0.386139	0.386139	0.386139	0.386139
0.386139	0.386139	0.386139	0.386139	0.386139	0.985181	0.386139	0.386139	0.386139	0.386139	0.386139	0.386139	0.386139	0.386139	0.386139	0.386139	0.386139	0.386139	0.253923	0.386139	0.386139	0.386139	0.386139	0.386139	0.386139	0.386139	0.386139	0.386139	0.732003	0.386139	0.386139	0.386139	0.386139	0.386139	0.161818	0.386139	0.386139	0.386139	0.386139	0.386139	0.386139	0.732003	0.386139	0.386139	0.386139	0.253923	0.386139	0.386139	0.386139	0.386139
0.386139	0.386139	0.386139	0.386139	0.386139	0.985181	0.386139	0.386139	0.386139	0.386139	0.386139	0.386139	0.386139	0.386139	0.386139	0.386139	0.386139	0.386139	0.253923	0.386139	0.386139	0.386139	0.386139	0.386139	0.386139	0.386139	0.386139	0.386139	0.732003	0.386139	0.386139	0.386139	0.386139	0.386139	0.161818	0.386139	0.386139	0.386139	0.386139	0.386139	0.386139	0.732003	0.386139	0.386139	0.386139	0.253923	0.386139	0.386139	0.386139	0.386139
0.386139	0.386139	0.386139	0.386139	0.386139	0.985181	0.386139	0.386139	0.386139	0.386139	0.386139	0.386139	0.386139	0.386139	0.386139	0.386139	0.386139	0.386139	0.253923	0.386139	0.386139	0.386139	0.386139	0.386139	0.386139	0.386139	0.386139	0.386139	0.732003	0.386139	0.386139	0.386139	0.386139	0.386139	0.161818	0.386139	0.386139	0.386139	0.386139	0.386139	0.386139	0.732003	0.386139	0.386139	0.386139	0.253923	0.386139	0.386139	0.386139	0.386139
0.386139	0.386139	0.386139	0.386139	0.386139	0.985181	0.386139	0.386139	0.386139	0.386139	0.386139	0.386139	0.386139	0.386139	0.386139	0.386139	0.386139	0.386139	0.253923	0.386139	0.386139	0.386139	0.386139	0.386139	0.386139	0.386139	0.386139	0.386139	0.732003	0.386139	0.386139	0.386139	0.386139	0.386139	0.161818	0.386139	0.386139	0.386139	0.386139	0.386139	0.386139	0.732003	0.386139	0.386139	0.386139	0.253923	0.386139	0.386139	0.386139	0.386139
0.386139	0.386139	0.386139	0.386139	0.386139	0.985181	0.386139	0.386139	0.386139	0.386139	0.386139	0.386139	0.386139	0.386139	0.386139	0.386139	0.386139	0.386139	0.253923	0.386139	0.386139	0.386139	0.386139	0.386139	0.386139	0.386139	0.386139	0.386139	0.732003	0.386139	0.386139	0.386139	0.386139	0.386139	0.161818	0.386139	0.386139	0.386139	0.386139	0.386139	0.386139	0.732003	0.386139	0.386139	0.386139	0.253923	0.386139	0.386139	0.386139	0.386139
0.386139	0.386139	0.386139	0.386139	0.386139	0.985181	0.386139	0.386139	0.386139	0.386139	0.386139	0.386139	0.386139	0.386139	0.386139	0.386139	0.386139	0.386139	0.253923	0.386139	0.386139	0.386139	0.386139	0.386139	0.386139	0.386139	0.386139	0.386139	0.732003	0.386139	0.386139	0.386139	0.386139	0.386139	0.161818	0.386139	0.386139	0.386139	0.386139	0.386139	0.386139	0.732003	0.386139	0.386139	0.386139	0.253923	0.386139	0.386139	0.386139	0.386139
0.386139	0.386139	0.386139	0.386139	0.386139	0.985181	0.386139	0.386139	0.386139	0.386139	0.386139	0.386139	0.386139	0.386139	0.386139	0.386139	0.386139	0.386139	0.253923	0.386139	0.386139	0.386139	0.386139	0.386139	0.386139	0.386139	0.386139	0.386139	0.732003	0.386139	0.386139	0.386139	0.386139	0.386139	0.161818	0.386139	0.386139	0.386139	0.386139	0.386139	0.386139	0.732003	0.386139	0.386139	0.386139	0.253923	0.386139	0.386139	0.386139	0.386139
0.386139	0.386139	0.386139	0.386139	0.386139	0.985181	0.386139	0.386139	0.386139	0.386139	0.386139	0.386139	0.386139	0.386139	0.386139	0.386139	0.386139	0.386139	0.253923	0.386139	0.386139	0.386139	0.386139	0.386139	0.386139	0.386139	0.386139	0.386139	0.732003	0.386139	0.386139	0.386139	0.386139	0.386139	0.161818	0.386139	0.386139	0.386139	0.386139	0.386139	0.386139	0.732003	0.386139	0.386139	0.386139	0.253923	0.386139	0.386139	0.386139	0.386139
0.386139	0.386139	0.386139	0.386139	0.386139	0.985181	0.386139	0.386139	0.386139	0.386139	0.386139	0.386139	0.386139	0.386139	0.386139	0.386139	0.386139	0.386139	0.253923	0.386139	0.386139	0.386139	0.386139	0.386139	0.386139	0.386139	0.386139	0.386139	0.732003	0.386139	0.386139	0.386139	0.386139	0.386139	0.161818	0.386139	0.386139	0.386139	0.386139	0.386139	0.386139	0.732003	0.386139	0.386139	0.386139	0.253923	0.386139	0.386139	0.386139	0.386139
0.386139	0.386139	0.386139	0.386139	0.386139	0.985181	0.386139	0.386139	0.386139	0.386139	0.386139	0.386139	0.386139	0.386139	0.386139	0.386139	0.386139	0.386139	0.253923	0.386139	0.386139	0.386139	0.386139	0.386139	0.386139	0.386139	0.386139	0.386139	0.732003	0.386139	0.386139	0.386139	0.386139	0.386139	0.161818	0.386139	0.386139	0.386139	0.386139	0.386139	0.386139	0.732003	0.386139	0.386139	0.386139	0.253923	0.386139	0.386139	0.386139	0.386139
0.386139	0.386139	0.386139	0.386139	0.386139	0.985181	0.386139	0.386139	0.386139	0.386139	0.386139	0.386139	0.386139	0.386139	0.386139	0.386139	0.386139	0.386139	0.253923	0.386139	0.386139	0.386139	0.386139	0.386139	0.386139	0.386139	0.386139	0.386139	0.732003	0.386139	0.386139	0.386139	0.386139	0.386139	0.161818	0.386139	0.386139	0.386139	0.386139	0.386139	0.386139	0.732003	0.386139	0.386139	0.386139	0.253923	0.386139	0.386139	0.386139	0.386139
0.386139	0.386139	0.386139	0.386139	0.386139	0.985181	0.386139	0.386139	0.386139	0.386139	0.386139	0.386139	0.386139	0.386139	0.386139	0.386139	0.386139	0.386139	0.253923	0.386139	0.386139	0.386139	0.386139	0.386139	0.386139	0.386139	0.386139	0.386139	0.732003	0.386139	0.386139	0.386139	0.386139	0.386139	0.161818	0.386139	0.386139	0.386139	0.386139	0.386139	0.386139	0.732003	0.386139	0.386139	0.386139	0.253923	0.386139	0.386139	0.386139	0.386139
0.386139	0.386139	0.386139	0.386139	0.386139	0.985181	0.386139	0.386139	0.386139	0.386139	0.386139	0.386139	0.386139	0.386139	0.386139	0.386139	0.386139	0.386139	0.253923	0.386139	0.386139	0.386139	0.386139	0.386139	0.386139	0.386139	0.386139	0.386139	0.732003	0.386139	0.386139	0.386139	0.386139	0.386139	0.161818	0.386139	0.386139	0.386139	0.386139	0.386139	0.386139	0.732003	0.386139	0.386139	0.386139	0.253923	0.386139	0.386139	0.386139	0.386139
0.386139	0.386139	0.386139	0.386139	0.386139	0.985181	0.386139	0.386139	0.386139	0.386139	0.386139	0.386139	0.386139	0.386139	0.386139	0.386139	0.386139	0.386139	0.253923	0.386139	0.386139	0.386139	0.386139	0.386139	0.386139	0.386139	0.386139	0.386139	0.732003	0.386139	0.386139	0.386139	0.386139	0.386139	0.161818	0.386139	0.386139	0.386139	0.386139	0.386139	0.386139	0.732003	0.386139	0.386139	0.386139	0.253923	0.386139	0.386139	0.386139	0.386139
0.386139	0.386139	0.386139	0.386139	0.386139	0.985181	0.386139	0.386139	0.386139	0.386139	0.386139	0.386139	0.386139	0.386139	0.386139	0.386139	0.386139	0.386139	0.253923	0.386139	0.386139	0.386139	0.386139	0.386139	0.386139	0.386139	0.386139	0.386139	0.732003	0.386139	0.386139	0.386139	0.386139	0.386139	0.161818	0.386139	0.386139	0.386139	0.386139	0.386139	0.386139	0.732003	0.386139	0.386139	0.386139	0.253923	0.386139	0.386139	0.386139	0.386139
0.386139	0.386139	0.386139	0.386139	0.386139	0.985181	0.386139	0.386139	0.386139	0.386139	0.386139	0.386139	0.386139	0.386139	0.386139	0.386139	0.386139	0.386139	0.253923	0.386139	0.386139	0.386139	0.386139	0.386139	0.386139	0.386139	0.386139	0.386139	0.732003	0.386139	0.386139	0.386139	0.386139	0.386139	0.161818	0.386139	0.386139	0.386139	0.386139	0.386139	0.386139	0.732003	0.386139	0.386139	0.386139	0.253923	0.386139	0.386139	0.386139	0.386139
0.386139	0.386139	0.386139	0.386139	0.386139	0.985181	0.386139	0.386139	0.386139	0.386139	0.386139	0.386139	0.386139	0.386139	0.386139	0.386139	0.386139	0.386139	0.253923	0.386139	0.386139	0.386139	0.386139	0.386139	0.386139	0.386139	0.386139	0.386139	0.732003	0.386139	0.386139	0.386139	0.386139	0.386139	0.161818	0.386139	0.386139	0.386139	0.386139	0.386139	0.386139	0.732003	0.386139	0.386139	0.386139	0.253923	0.386139	0.386139	0.386139	0.386139
0.386139	0.386139	0.386139	0.386139	0.386139	0.985181	0.386139	0.386139	0.386139	0.386139	0.386139	0.386139	0.386139	0.386139	0.386139	0.386139	0.386139	0.386139	0.253923	0.386139	0.386139	0.386139	0.386139	0.386139	0.386139	0.386139	0.386139	0.386139	0.732003	0.386139	0.386139	0.386139	0.386139	0.386139	0.161818	0.386139	0.386139	0.386139	0.386139	0.386139	0.386139	0.732003	0.386139	0.386139	0.386139	0.253923	0.386139	0.386139	0.386139	0.386139
0.386139	0.386139	0.386139	0.386139	0.386139	0.985181	0.386139	0.386139	0.386139	0.386139	0.386139	0.386139	0.386139	0.386139	0.386139	0.386139	0.386139	0.386139	0.253923	0.386139	0.386139	0.386139	0.386139	0.386139	0.386139	0.386139	0.386139	0.386139	0.732003	0.386139	0.386139	0.386139	0.386139	0.386139	0.161818	0.386139	0.386139	0.386139	0.386139	0.386139	0.386139	0.732003	0.386139	0.386139	0.386139	0.253923	0.386139	0.386139	0.386139	0.386139
0.386139	0.386139	0.386139	0.386139	0.386139	0.985181	0.386139	0.386139	0.386139	0.386139	0.386139	0.386139	0.386139	0.386139	0.386139	0.386139	0.386139	0.386139	0.253923	0.386139	0.386139	0.386139	0.386139	0.386139	0.386139	0.386139	0.386139	0.386139	0.732003	0.386139	0.386139	0.386139	0.386139	0.386139	0.161818	0.386139	0.386139	0.386139	0.386139	0.386139	0.386139	0.732003	0.386139	0.386139	0.386139	0.253923	0.386139	0.386139	0.386139	0.386139
0.386139	0.386139	0.386139	0.386139	0.386139	0.985181	0.386139	0.386139	0.386139	0.386139	0.386139	0.386139	0.386139	0.386139	0.386139	0.386139	0.386139	0.386139	0.253923	0.386139	0.386139	0.386139	0.386139	0.386139	0.386139	0.386139	0.386139	0.386139	0.732003	0.386139	0.386139	0.386139	0.386139	0.386139	0.161818	0.386139	0.386139	0.386139	0.386139	0.386139	0.386139	0.732003	0.386139	0.386139	0.386139	0.253923	0.386139	0.386139	0.386139	0.386139
0.386139	0.386139	0.386139	0.386139	0.386139	0.985181	0.386139	0.386139	0.386139	0.386139	0.386139	0.386139	0.386139	0.386139	0.386139	0.386139	0.386139	0.386139	0.253923	0.386139	0.386139	0.386139	0.386139	0.386139	0.386139	0.386139	0.386139	0.386139	0.732003	0.386139	0.386139	0.386139	0.386139	0.386139	0.161818	0.386139	0.386139	0.386139	0.386139	0.386139	0.386139	0.732003	0.386139	0.386139	0.386139	0.253923	0.386139	0.386139	0.386139	0.386139
0.386139	0.386139	0.386139	0.386139	0.386139	0.985181	0.386139	0.386139	0.386139	0.386139	0.386139	0.386139	0.386139	0.386139	0.386139	0.386139	0.386139	0.386139	0.253923	0.386139	0.386139	0.386139	0.386139	0.386139	0.386139	0.386139	0.386139	0.386139	0.732003	0.386139	0.386139	0.386139	0.386139	0.386139	0.161818	0.386139	0.386139	0.386139	0.386139	0.386139	0.386139	0.732003	0.386139	0.386139	0.386139	0.253923	0.386139	0.386139	0.386139	0.386139
0.386139	0.386139	0.386139	0.386139	0.386139	0.985181	0.386139	0.386139	0.386139	0.386139	0.386139	0.386139	0.386139	0.386139	0.386139	0.386139	0.386139	0.386139	0.253923	0.386139	0.386139	0.386139	0.386139	0.386139	0.386139	0.386139	0.386139	0.386139	0.732003	0.386139	0.386139	0.386139	0.386139	0.386139	0.161818	0.386139	0.386139	0.386139	0.386139	0.386139	0.386139	0.732003	0.386139	0.386139	0.386139	0.253923	0.386139	0.386139	0.386139	0.386139
0.386139	0.386139	0.386139	0.386139	0.386139	0.985181	0.386139	0.386139	0.386139	0.386139	0.386139	0.386139	0.386139	0.386139	0.386139	0.386139	0.386139	0.386139	0.253923	0.386139	0.386139	0.386139	0.386139	0.386139	0.386139	0.386139	0.386139	0.386139	0.732003	0.386139	0.386139	0.386139	0.386139	0.386139	0.161818	0.386139	0.386139	0.386139	0.386139	0.386139	0.386139	0.732003	0.386139	0.386139	0.386139	0.253923	0.386139	0.386139	0.386139	0.386139
0.386139	0.386139	0.386139	0.386139	0.386139	0.985181	0.386139	0.386139	0.386139	0.386139	0.386139	0.386139	0.386139	0.386139	0.386139	0.386139	0.386139	0.386139	0.253923	0.386139	0.386139	0.386139	0.386139	0.386139	0.386139	0.386139	0.386139	0.386139	0.732003	0.386139	0.386139	0.386139	0.386139	0.386139	0.161818	0.386139	0.386139	0.386139	0.386139	0.386139	0.386139	0.732003	0.386139	0.386139	0.386139	0.253923	0.386139	0.386139	0.386139	0.386139
0.386139	0.386139	0.386139	0.386139	0.386139	0.985181	0.386139	0.386139	0.386139	0.386139	0.386139	0.386139	0.386139	0.386139	0.386139	0.386139	0.386139	0.386139	0.253923	0.386139	0.386139	0.386139	0.386139	0.386139	0.386139	0.386139	0.386139	0.386139	0.732003	0.386139	0.386139	0.386139	0.386139	0.386139	0.161818	0.386139	0.386139	0.386139	0.386139	0.386139	0.386139	0.732003	0.386139	0.386139	0.386139	0.253923	0.386139	0.386139	0.386139	0.386139
0.386139	0.386139	0.386139	0.386139	0.386139	0.985181	0.386139	0.386139	0.386139	0.386139	0.386139	0.386139	0.386139	0.386139	0.386139	0.386139	0.386139	0.386139	0.253923	0.386139	0.386139	0.386139	0.386139	0.386139	0.386139	0.386139	0.386139	0.386139	0.732003	0.386139	0.386139	0.386139	0.386139	0.386139	0.161818	0.386139	0.386139	0.386139	0.386139	0.386139	0.386139	0.732003	0.386139	0.386139	0.386139	0.253923	0.386139	0.386139	0.386139	0.386139
0.386139	0.386139	0.386139	0.386139	0.386139	0.985181	0.386139	0.386139	0.386139	0.386139	0.386139	0.386139	0.386139	0.386139	0.386139	0.386139	0.386139	0.386139	0.253923	0.386139	0.386139	0.386139	0.386139	0.386139	0.386139	0.386139	0.386139	0.386139	0.732003	0.386139	0.386139	0.386139	0.386139	0.386139	0.161818	0.386139	0.386139	0.386139	0.386139	0.386139	0.386139	0.732003	0.386139	0.386139	0.386139	0.253923	0.386139	0.386139	0.386139	0.386139
0.386139	0.386139	0.386139	0.386139	0.386139	0.985181	0.386139	0.386139	0.386139	0.386139	0.386139	0.386139	0.386139	0.386139	0.386139	0.386139	0.386139	0.386139	0.253923	0.386139	0.386139	0.386139	0.386139	0.386139	0.386139	0.386139	0.386139	0.386139	0.732003	0.386139	0.386139	0.386139	0.386139	0.386139	0.161818	0.386139	0.386139	0.386139	0.386139	0.386139	0.386139	0.732003	0.386139	0.386139	0.386139	0.253923	0.386139	0.386139	0.386139	0.386139
0.386139	0.386139	0.386139	0.386139	0.386139	0.985181	0.386139	0.386139	0.386139	0.386139	0.386139	0.386139	0.386139	0.386139	0.386139	0.386139	0.386139	0.386139	0.253923	0.386139	0.386139	0.386139	0.386139	0.386139	0.386139	0.386139	0.386139	0.386139	0.732003	0.386139	0.386139	0.386139	0.386139	0.386139	0.161818	0.386139	0.386139	0.386139	0.386139	0.386139	0.386139	0.732003	0.386139	0.386139	0.386139	0.253923	0.386139	0.386139	0.386139	0.386139
0.386139	0.386139	0.386139	0.386139	0.386139	0.985181	0.386139	0.386139	0.386139	0.386139	0.386139	0.386139	0.386139	0.386139	0.386139	0.386139	0.386139	0.386139	0.253923	0.386139	0.386139	0.386139	0.386139	0.386139	0.386139	0.386139	0.386139	0.386139	0.732003	0.386139	0.386139	0.386139	0.386139	0.386139	0.161818	0.386139	0.386139	0.386139	0.386139	0.386139	0.386139	0.732003	0.386139	0.386139	0.386139	0.253923	0.386139	0.386139	0.386139	0.386139
0.386139	0.386139	0.386139	0.386139	0.386139	0.985181	0.386139	0.386139	0.386139	0.386139	0.386139	0.386139	0.386139	0.386139	0.386139	0.386139	0.386139	0.386139	0.253923	0.386139	0.386139	0.386139	0.386139	0.386139	0.386139	0.386139	0.386139	0.386139	0.732003	0.386139	0.386139	0.386139	0.386139	0.386139	0.161818	0.386139	0.386139	0.386139	0.386139	0.386139	0.386139	0.732003	0.386139	0.386139	0.386139	0.253923	0.386139	0.386139	0.386139	0.386139
0.386139	0.386139	0.386139	0.386139	0.386139	0.985181	0.386139	0.386139	0.386139	0.386139	0.386139	0.386139	0.386139	0.386139	0.386139	0.386139	0.386139	0.386139	0.253923	0.386139	0.386139	0.386139	0.386139	0.386139	0.386139	0.386139	0.386139	0.386139	0.732003	0.386139	0.386139	0.386139	0.386139	0.386139	0.161818	0.386139	0.386139	0.386139	0.386139	0.386139	0.386139	0.732003	0.386139	0.386139	0.386139	0.253923	0.386139	0.386139	0.386139	0.386139
0.386139	0.386139	0.386139	0.386139	0.386139	0.985181	0.386139	0.386139	0.386139	0.386139	0.386139	0.386139	0.386139	0.386139	0.386139	0.386139	0.386139	0.386139	0.253923	0.386139	0.386139	0.386139	0.386139	0.386139	0.386139	0.386139	0.386139	0.386139	0.732003	0.386139	0.386139	0.386139	0.386139	0.386139	0.161818	0.386139	0.386139	0.386139	0.386139	0.386139	0.386139	0.732003	0.386139	0.386139	0.386139	0.253923	0.386139	0.386139	0.386139	0.386139
0.386139	0.386139	0.386139	0.386139	0.386139	0.985181	0.386139	0.386139	0.386139	0.386139	0.386139	0.386139	0.386139	0.386139	0.386139	0.386139	0.386139	0.386139	0.253923	0.386139	0.386139	0.386139	0.386139	0.386139	0.386139	0.386139	0.386139	0.386139	0.732003	0.386139	0.386139	0.386139	0.386139	0.386139	0.161818	0.386139	0.386139	0.386139	0.386139	0.386139	0.386139	0.732003	0.386139	0.386139	0.386139	0.253923	0.386139	0.386139	0.386139	0.386139
0.386139	0.386139	0.386139	0.386139	0.386139	0.985181	0.386139	0.386139	0.386139	0.386139	0.386139	0.386139	0.386139	0.386139	0.386139	0.386139	0.386139	0.386139	0.253923	0.386139	0.386139	0.386139	0.386139	0.386139	0.386139	0.386139	0.386139	0.386139	0.732003	0.386139	0.386139	0.386139	0.386139	0.386139	0.161818	0.386139	0.386139	0.386139	0.386139	0.386139	0.386139	0.732003	0.386139	0.386139	0.386139	0.253923	0.386139	0.386139	0.386139	0.386139
0.386139	0.386139	0.386139	0.386139	0.386139	0.985181	0.386139	0.386139	0.386139	0.386139	0.386139	0.386139	0.386139	0.386139	0.386139	0.386139	0.386139	0.386139	0.253923	0.386139	0.386139	0.386139	0.386139	0.386139	0.386139	0.386139	0.386139	0.386139	0.732003	0.386139	0.386139	0.386139	0.386139	0.386139	0.161818	0.386139	0.386139	0.386139	0.386139	0.386139	0.386139	0.732003	0.386139	0.386139	0.386139	0.253923	0.386139	0.386139	0.386139	0.386139
0.386139	0.386139	0.386139	0.386139	0.386139	0.985181	0.386139	0.386139	0.386139	0.386139	0.386139	0.386139	0.386139	0.386139	0.386139	0.386139	0.386139	0.386139	0.253923	0.386139	0.386139	0.386139	0.386139	0.386139	0.386139	0.386139	0.386139	0.386139	0.732003	0.386139	0.386139	0.386139	0.386139	0.386139	0.161818	0.386139	0.386139	0.386139	0.386139	0.386139	0.386139	0.732003	0.386139	0.386139	0.386139	0.253923	0.386139	0.386139	0.386139	0.386139
0.386139	0.386139	0.386139	0.386139	0.386139	0.985181	0.386139	0.386139	0.386139	0.386139	0.386139	0.386139	0.386139	0.386139	0.386139	0.386139	0.386139	0.386139	0.253923	0.386139	0.386139	0.386139	0.386139	0.386139	0.386139	0.386139	0.386139	0.386139	0.732003	0.386139	0.386139	0.386139	0.386139	0.386139	0.161818	0.386139	0.386139	0.386139	0.386139	0.386139	0.386139	0.732003	0.386139	0.386139	0.386139	0.253923	0.386139	0.386139	0.386139	0.386139
0.386139	0.386139	0.386139	0.386139	0.386139	0.985181	0.386139	0.386139	0.386139	0.386139	0.386139	0.386139	0.386139	0.386139	0.386139	0.386139	0.386139	0.386139	0.253923	0.386139	0.386139	0.386139	0.386139	0.386139	0.386139	0.386139	0.386139	0.386139	0.732003	0.386139	0.386139	0.386139	0.386139	0.386139	0.161818	0.386139	0.386139	0.386139	0.386139	0.386139	0.386139	0.732003	0.386139	0.386139	0.386139	0.253923	0.386139	0.386139	0.386139	0.386139
0.386139	0.386139	0.386139	0.386139	0.386139	0.985181	0.386139	0.386139	0.386139	0.386139	0.386139	0.386139	0.386139	0.386139	0.386139	0.386139	0.386139	0.386139	0.253923	0.386139	0.386139	0.386139	0.386139	0.386139	0.386139	0.386139	0.386139	0.386139	0.732003	0.386139	0.386139	0.386139	0.386139	0.386139	0.161818	0.386139	0.386139	0.386139	0.386139	0.386139	0.386139	0.732003	0.386139	0.386139	0.386139	0.253923	0.386139	0.386139	0.386139	0.386139
0.386139	0.386139	0.386139	0.386139	0.386139	0.985181	0.386139	0.386139	0.386139	0.386139	0.386139	0.386139	0.386139	0.386139	0.386139	0.386139	0.386139	0.386139	0.253923	0.386139	0.386139	0.386139	0.386139	0.386139	0.386139	0.386139	0.386139	0.386139	0.732003	0.386139	0.386139	0.386139	0.386139	0.386139	0.161818	0.386139	0.386139	0.386139	0.386139	0.386139	0.386139	0.732003	0.386139	0.386139	0.386139	0.253923	0.386139	0.386139	0.386139	0.386139
0.386139	0.386139	0.386139	0.386139	0.386139	0.985181	0.386139	0.386139	0.386139	0.386139	0.386139	0.386139	0.386139	0.386139	0.386139	0.386139	0.386139	0.386139	0.253923	0.386139	0.386139	0.386139	0.386139	0.386139	0.386139	0.386139	0.386139	0.386139	0.732003	0.386139	0.386139	0.386139	0.386139	0.386139	0.161818	0.386139	0.386139	0.386139	0.386139	0.386139	0.386139	0.732003	0.386139	0.386139	0.386139	0.253923	0.386139	0.386139	0.386139	0.386139
0.386139	0.386139	0.386139	0.386139	0.386139	0.985181	0.386139	0.386139	0.386139	0.386139	0.386139	0.386139	0.386139	0.386139	0.386139	0.386139	0.386139	0.386139	0.253923	0.386139	0.386139	0.386139	0.386139	0.386139	0.386139	0.386139	0.386139	0.386139	0.732003	0.386139	0.386139	0.386139	0.386139	0.386139	0.161818	0.386139	0.386139	0.386139	0.386139	0.386139	0.386139	0.732003	0.386139	0.386139	0.386139	0.253923	0.386139	0.386139	0.386139	0.386139
0.386139	0.386139	0.386139	0.386139	0.386139	0.985181	0.386139	0.386139	0.386139	0.386139	0.386139	0.386139	0.386139	0.386139	0.386139	0.386139	0.386139	0.386139	0.253923	0.386139	0.386139	0.386139	0.386139	0.386139	0.386139	0.386139	0.386139	0.386139	0.732003	0.386139	0.386139	0.386139	0.386139	0.386139	0.161818	0.386139	0.386139	0.386139	0.386139	0.386139	0.386139	0.732003	0.386139	0.386139	0.386139	0.253923	0.386139	0.386139	0.386139	0.386139
0.386139	0.386139	0.386139	0.386139	0.386139	0.985181	0.386139	0.386139	0.386139	0.386139	0.386139	0.386139	0.386139	0.386139	0.386139	0.386139	0.386139	0.386139	0.253923	0.386139	0.386139	0.386139	0.386139	0.386139	0.386139	0.386139	0.386139	0.386139	0.732003	0.386139	0.386139	0.386139	0.386139	0.386139	0.161818	0.386139	0.386139	0.386139	0.386139	0.386139	0.386139	0.732003	0.386139	0.386139	0.386139	0.253923	0.386139	0.386139	0.386139	0.386139
0.386139	0.386139	0.386139	0.386139	0.386139	0.985181	0.386139	0.386139	0.386139	0.386139	0.386139	0.386139	0.386139	0.386139	0.386139	0.386139	0.386139	0.386139	0.253923	0.386139	0.386139	0.386139	0.386139	0.386139	0.386139	0.386139	0.386139	0.386139	0.732003	0.386139	0.386139	0.386139	0.386139	0.386139	0.161818	0.386139	0.386139	0.386139	0.386139	0.386139	0.386139	0.732003	0.386139	0.386139	0.386139	0.253923	0.386139	0.386139	0.386139	0.386139
0.386139	0.386139	0.386139	0.386139	0.386139	0.985181	0.386139	0.386139	0.386139	0.386139	0.386139	0.386139	0.386139	0.386139	0.386139	0.386139	0.386139	0.386139	0.253923	0.386139	0.386139	0.386139	0.386139	0.386139	0.386139	0.386139	0.386139	0.386139	0.732003	0.386139	0.386139	0.386139	0.386139	0.386139	0.161818	0.386139	0.386139	0.386139	0.386139	0.386139	0.386139	0.732003	0.386139	0.386139	0.386139	0.253923	0.386139	0.386139	0.386139	0.386139
0.386139	0.386139	0.386139	0.386139	0.386139	0.985181	0.386139	0.386139	0.386139	0.386139	0.386139	0.386139	0.386139	0.386139	0.386139	0.386139	0.386139	0.386139	0.253923	0.386139	0.386139	0.386139	0.386139	0.386139	0.386139	0.386139	0.386139	0.386139	0.732003	0.386139	0.386139	0.386139	0.386139	0.386139	0.161818	0.386139	0.386139	0.386139	0.386139	0.386139	0.386139	0.732003	0.386139	0.386139	0.386139	0.253923	0.386139	0.386139	0.386139	0.386139
0.386139	0.386139	0.386139	0.386139	0.386139	0.985181	0.386139	0.386139	0.386139	0.386139	0.386139	0.386139	0.386139	0.386139	0.386139	0.386139	0.386139	0.386139	0.253923	0.386139	0.386139	0.386139	0.386139	0.386139	0.386139	0.386139	0.386139	0.386139	0.732003	0.386139	0.386139	0.386139	0.386139	0.386139	0.161818	0.386139	0.386139	0.386139	0.386139	0.386139	0.386139	0.732003	0.386139	0.386139	0.386139	0.253923	0.386139	0.386139	0.386139	0.386139
0.386139	0.386139	0.386139	0.386139	0.386139	0.985181	0.386139	0.386139	0.386139	0.386139	0.386139	0.386139	0.386139	0.386139	0.386139	0.386139	0.386139	0.386139	0.253923	0.386139	0.386139	0.386139	0.386139	0.386139	0.386139	0.386139	0.386139	0.386139	0.732003	0.386139	0.386139	0.386139	0.386139	0.386139	0.161818	0.386139	0.386139	0.386139	0.386139	0.386139	0.386139	0.732003	0.386139	0.386139	0.386139	0.253923	0.386139	0.386139	0.386139	0.386139
0.386139	0.386139	0.386139	0.386139	0.386139	0.985181	0.386139	0.386139	0.386139	0.386139	0.386139	0.386139	0.386139	0.386139	0.386139	0.386139	0.386139	0.386139	0.253923	0.386139	0.386139	0.386139	0.386139	0.386139	0.386139	0.386139	0.386139	0.386139	0.732003	0.386139	0.386139	0.386139	0.386139	0.386139	0.161818	0.386139	0.386139	0.386139	0.386139	0.386139	0.386139	0.732003	0.386139	0.386139	0.386139	0.253923	0.386139	0.386139	0.386139	0.386139
0.386138	0.386138	0.386138	0.386138	0.386138	0.985181	0.386138	0.386138	0.386138	0.386138	0.386138	0.386138	0.386138	0.386138	0.386138	0.386138	0.386138	0.386138	0.253923	0.386138	0.386138	0.386138	0.386138	0.386138	0.386138	0.386138	0.386138	0.386138	0.732003	0.386138	0.386138	0.386138	0.386138	0.386138	0.161818	0.386138	0.386138	0.386138	0.386138	0.386138	0.386138	0.732003	0.386138	0.386138	0.386138	0.253923	0.386138	0.386138	0.386138	0.386138
0.386138	0.386138	0.386138	0.386138	0.386138	0.985181	0.386138	0.386138	0.386138	0.386138	0.386138	0.386138	0.386138	0.386138	0.386138	0.386138	0.386138	0.386138	0.253923	0.386138	0.386138	0.386138	0.386138	0.386138	0.386138	0.386138	0.386138	0.386138	0.732003	0.386138	0.386138	0.386138	0.386138	0.386138	0.161818	0.386138	0.386138	0.386138	0.386138	0.386138	0.386138	0.732003	0.386138	0.386138	0.386138	0.253923	0.386138	0.386138	0.386138	0.386138
0.386138	0.386138	0.386138	0.386138	0.386138	0.985181	0.386138	0.386138	0.386138	0.386138	0.386138	0.386138	0.386138	0.386138	0.386138	0.386138	0.386138	0.386138	0.253923	0.386138	0.386138	0.386138	0.386138	0.386138	0.386138	0.386138	0.386138	0.386138	0.732003	0.386138	0.386138	0.386138	0.386138	0.386138	0.161818	0.386138	0.386138	0.386138	0.386138	0.386138	0.386138	0.732003	0.386138	0.386138	0.386138	0.253923	0.386138	0.386138	0.386138	0.386138
0.386138	0.386138	0.386138	0.386138	0.386138	0.985181	0.386138	0.386138	0.386138	0.386138	0.386138	0.386138	0.386138	0.386138	0.386138	0.386138	0.386138	0.386138	0.253923	0.386138	0.386138	0.386138	0.386138	0.386138	0.386138	0.386138	0.386138	0.386138	0.732003	0.386138	0.386138	0.386138	0.386138	0.386138	0.161818	0.386138	0.386138	0.386138	0.386138	0.386138	0.386138	0.732003	0.386138	0.386138	0.386138	0.253923	0.386138	0.386138	0.386138	0.386138
0.386138	0.386138	0.386138	0.386138	0.386138	0.985181	0.386138	0.386138	0.386138	0.386138	0.386138	0.386138	0.386138	0.386138	0.386138	0.386138	0.386138	0.386138	0.253923	0.386138	0.386138	0.386138	0.386138	0.386138	0.386138	0.386138	0.386138	0.386138	0.732003	0.386138	0.386138	0.386138	0.386138	0.386138	0.161818	0.386138	0.386138	0.386138	0.386138	0.386138	0.386138	0.732003	0.386138	0.386138	0.386138	0.253923	0.386138	0.386138	0.386138	0.386138
0.386138	0.386138	0.386138	0.386138	0.386138	0.985181	0.386138	0.386138	0.386138	0.386138	0.386138	0.386138	0.386138	0.386138	0.386138	0.386138	0.386138	0.386138	0.253923	0.386138	0.386138	0.386138	0.386138	0.386138	0.386138	0.386138	0.386138	0.386138	0.732003	0.386138	0.386138	0.386138	0.386138	0.386138	0.161818	0.386138	0.386138	0.386138	0.386138	0.386138	0.386138	0.732003	0.386138	0.386138	0.386138	0.253923	0.386138	0.386138	0.386138	0.386138
0.386138	0.386138	0.386138	0.386138	0.386138	0.985181	0.386138	0.386138	0.386138	0.386138	0.386138	0.386138	0.386138	0.386138	0.386138	0.386138	0.386138	0.386138	0.253923	0.386138	0.386138	0.386138	0.386138	0.386138	0.386138	0.386138	0.386138	0.386138	0.732003	0.386138	0.386138	0.386138	0.386138	0.386138	0.161818	0.386138	0.386138	0.386138	0.386138	0.386138	0.386138	0.732003	0.386138	0.386138	0.386138	0.253923	0.386138	0.386138	0.386138	0.386138
0.386138	0.386138	0.386138	0.386138	0.386138	0.985181	0.386138	0.386138	0.386138	0.386138	0.386138	0.386138	0.386138	0.386138	0.386138	0.386138	0.386138	0.386138	0.253923	0.386138	0.386138	0.386138	0.386138	0.386138	0.386138	0.386138	0.386138	0.386138	0.732003	0.386138	0.386138	0.386138	0.386138	0.386138	0.161818	0.386138	0.386138	0.386138	0.386138	0.386138	0.386138	0.732003	0.386138	0.386138	0.386138	0.253923	0.386138	0.386138	0.386138	0.386138
0.386138	0.386138	0.386138	0.386138	0.386138	0.985181	0.386138	0.386138	0.386138	0.386138	0.386138	0.386138	0.386138	0.386138	0.386138	0.386138	0.386138	0.386138	0.253923	0.386138	0.386138	0.386138	0.386138	0.386138	0.386138	0.386138	0.386138	0.386138	0.732003	0.386138	0.386138	0.386138	0.386138	0.386138	0.161818	0.386138	0.386138	0.386138	0.386138	0.386138	0.386138	0.732003	0.386138	0.386138	0.386138	0.253923	0.386138	0.386138	0.386138	0.386138
0.386138	0.386138	0.386138	0.386138	0.386138	0.985181	0.386138	0.386138	0.386138	0.386138	0.386138	0.386138	0.386138	0.386138	0.386138	0.386138	0.386138	0.386138	0.253923	0.386138	0.386138	0.386138	0.386138	0.386138	0.386138	0.386138	0.386138	0.386138	0.732003	0.386138	0.386138	0.386138	0.386138	0.386138	0.161818	0.386138	0.386138	0.386138	0.386138	0.386138	0.386138	0.732003	0.386138	0.386138	0.386138	0.253923	0.386138	0.386138	0.386138	0.386138
0.386138	0.386138	0.386138	0.386138	0.386138	0.985181	0.386138	0.386138	0.386138	0.386138	0.386138	0.386138	0.386138	0.386138	0.386138	0.386138	0.386138	0.386138	0.253923	0.386138	0.386138	0.386138	0.386138	0.386138	0.386138	0.386138	0.386138	0.386138	0.732003	0.386138	0.386138	0.386138	0.386138	0.386138	0.161818	0.386138	0.386138	0.386138	0.386138	0.386138	0.386138	0.732003	0.386138	0.386138	0.386138	0.253923	0.386138	0.386138	0.386138	0.386138
0.386138	0.386138	0.386138	0.386138	0.386138	0.985181	0.386138	0.386138	0.386138	0.386138	0.386138	0.386138	0.386138	0.386138	0.386138	0.386138	0.386138	0.386138	0.253923	0.386138	0.386138	0.386138	0.386138	0.386138	0.386138	0.386138	0.386138	0.386138	0.732003	0.386138	0.386138	0.386138	0.386138	0.386138	0.161818	0.386138	0.386138	0.386138	0.386138	0.386138	0.386138	0.732003	0.386138	0.386138	0.386138	0.253923	0.386138	0.386138	0.386138	0.386138
0.386138	0.386138	0.386138	0.386138	0.386138	0.985181	0.386138	0.386138	0.386138	0.386138	0.386138	0.386138	0.386138	0.386138	0.386138	0.386138	0.386138	0.386138	0.253923	0.386138	0.386138	0.386138	0.386138	0.386138	0.386138	0.386138	0.386138	0.386138	0.732003	0.386138	0.386138	0.386138	0.386138	0.386138	0.161818	0.386138	0.386138	0.386138	0.386138	0.386138	0.386138	0.732003	0.386138	0.386138	0.386138	0.253923	0.386138	0.386138	0.386138	0.386138
0.386138	0.386138	0.386138	0.386138	0.386138	0.985181	0.386138	0.386138	0.386138	0.386138	0.386138	0.386138	0.386138	0.386138	0.386138	0.386138	0.386138	0.386138	0.253923	0.386138	0.386138	0.386138	0.386138	0.386138	0.386138	0.386138	0.386138	0.386138	0.732003	0.386138	0.386138	0.386138	0.386138	0.386138	0.161818	0.386138	0.386138	0.386138	0.386138	0.386138	0.386138	0.732003	0.386138	0.386138	0.386138	0.253923	0.386138	0.386138	0.386138	0.386138
0.386138	0.386138	0.386138	0.386138	0.386138	0.985181	0.386138	0.386138	0.386138	0.386138	0.386138	0.386138	0.386138	0.386138	0.386138	0.386138	0.386138	0.386138	0.253923	0.386138	0.386138	0.386138	0.386138	0.386138	0.386138	0.386138	0.386138	0.386138	0.732003	0.386138	0.386138	0.386138	0.386138	0.386138	0.161818	0.386138	0.386138	0.386138	0.386138	0.386138	0.386138	0.732003	0.386138	0.386138	0.386138	0.253923	0.386138	0.386138	0.386138	0.386138
0.386138	0.386138	0.386138	0.386138	0.386138	0.985181	0.386138	0.386138	0.386138	0.386138	0.386138	0.386138	0.386138	0.386138	0.386138	0.386138	0.386138	0.386138	0.253923	0.386138	0.386138	0.386138	0.386138	0.386138	0.386138	0.386138	0.386138	0.386138	0.732003	0.386138	0.386138	0.386138	0.386138	0.386138	0.161818	0.386138	0.386138	0.386138	0.386138	0.386138	0.386138	0.732003	0.386138	0.386138	0.386138	0.253923	0.386138	0.386138	0.386138	0.386138
0.386138	0.386138	0.386138	0.386138	0.386138	0.985181	0.386138	0.386138	0.386138	0.386138	0.386138	0.386138	0.386138	0.386138	0.386138	0.386138	0.386138	0.386138	0.253923	0.386138	0.386138	0.386138	0.386138	0.386138	0.386138	0.386138	0.386138	0.386138	0.732003	0.386138	0.386138	0.386138	0.386138	0.386138	0.161818	0.386138	0.386138	0.386138	0.386138	0.386138	0.386138	0.732003	0.386138	0.386138	0.386138	0.253923	0.386138	0.386138	0.386138	0.386138
0.386138	0.386138	0.386138	0.386138	0.386138	0.985181	0.386138	0.386138	0.386138	0.386138	0.386138	0.386138	0.386138	0.386138	0.386138	0.386138	0.386138	0.386138	0.253923	0.386138	0.386138	0.386138	0.386138	0.386138	0.386138	0.386138	0.386138	0.386138	0.732003	0.386138	0.386138	0.386138	0.386138	0.386138	0.161818	0.386138	0.386138	0.386138	0.386138	0.386138	0.386138	0.732003	0.386138	0.386138	0.386138	0.253923	0.386138	0.386138	0.386138	0.386138
0.386138	0.386138	0.386138	0.386138	0.386138	0.985181	0.386138	0.386138	0.386138	0.386138	0.386138	0.386138	0.386138	0.386138	0.386138	0.386138	0.386138	0.386138	0.253923	0.386138	0.386138	0.386138	0.386138	0.386138	0.386138	0.386138	0.386138	0.386138	0.732003	0.386138	0.386138	0.386138	0.386138	0.386138	0.161818	0.386138	0.386138	0.386138	0.386138	0.386138	0.386138	0.732003	0.386138	0.386138	0.386138	0.253923	0.386138	0.386138	0.386138	0.386138
0.386138	0.386138	0.386138	0.386138	0.386138	0.985181	0.386138	0.386138	0.386138	0.386138	0.386138	0.386138	0.386138	0.386138	0.386138	0.386138	0.386138	0.386138	0.253923	0.386138	0.386138	0.386138	0.386138	0.386138	0.386138	0.386138	0.386138	0.386138	0.732003	0.386138	0.386138	0.386138	0.386138	0.386138	0.161818	0.386138	0.386138	0.386138	0.386138	0.386138	0.386138	0.732003	0.386138	0.386138	0.386138	0.253923	0.386138	0.386138	0.386138	0.386138
0.386138	0.386138	0.386138	0.386138	0.386138	0.985181	0.386138	0.386138	0.386138	0.386138	0.386138	0.386138	0.386138	0.386138	0.386138	0.386138	0.386138	0.386138	0.253923	0.386138	0.386138	0.386138	0.386138	0.386138	0.386138	0.386138	0.386138	0.386138	0.732003	0.386138	0.386138	0.386138	0.386138	0.386138	0.161818	0.386138	0.386138	0.386138	0.386138	0.386138	0.386138	0.732003	0.386138	0.386138	0.386138	0.253923	0.386138	0.386138	0.386138	0.386138
0.386138	0.386138	0.386138	0.386138	0.386138	0.985181	0.386138	0.386138	0.386138	0.386138	0.386138	0.386138	0.386138	0.386138	0.386138	0.386138	0.386138	0.386138	0.253923	0.386138	0.386138	0.386138	0.386138	0.386138	0.386138	0.386138	0.386138	0.386138	0.732003	0.386138	0.386138	0.386138	0.386138	0.386138	0.161818	0.386138	0.386138	0.386138	0.386138	0.386138	0.386138	0.732003	0.386138	0.386138	0.386138	0.253923	0.386138	0.386138	0.386138	0.386138
0.386138	0.386138	0.386138	0.386138	0.386138	0.985181	0.386138	0.386138	0.386138	0.386138	0.386138	0.386138	0.386138	0.386138	0.386138	0.386138	0.386138	0.386138	0.253923	0.386138	0.386138	0.386138	0.386138	0.386138	0.386138	0.386138	0.386138	0.386138	0.732003	0.386138	0.386138	0.386138	0.386138	0.386138	0.161818	0.386138	0.386138	0.386138	0.386138	0.386138	0.386138	0.732003	0.386138	0.386138	0.386138	0.253923	0.386138	0.386138	0.386138	0.386138
0.386138	0.386138	0.386138	0.386138	0.386138	0.985181	0.386138	0.386138	0.386138	0.386138	0.386138	0.386138	0.386138	0.386138	0.386138	0.386138	0.386138	0.386138	0.253923	0.386138	0.386138	0.386138	0.386138	0.386138	0.386138	0.386138	0.386138	0.386138	0.732003	0.386138	0.386138	0.386138	0.386138	0.386138	0.161818	0.386138	0.386138	0.386138	0.386138	0.386138	0.386138	0.732003	0.386138	0.386138	0.386138	0.253923	0.386138	0.386138	0.386138	0.386138
0.386138	0.386138	0.386138	0.386138	0.386138	0.985181	0.386138	0.386138	0.386138	0.386138	0.386138	0.386138	0.386138	0.386138	0.386138	0.386138	0.386138	0.386138	0.253923	0.386138	0.386138	0.386138	0.386138	0.386138	0.386138	0.386138	0.386138	0.386138	0.732003	0.386138	0.386138	0.386138	0.386138	0.386138	0.161818	0.386138	0.386138	0.386138	0.386138	0.386138	0.386138	0.732003	0.386138	0.386138	0.386138	0.253923	0.386138	0.386138	0.386138	0.386138
0.386138	0.386138	0.386138	0.386138	0.386138	0.985181	0.386138	0.386138	0.386138	0.386138	0.386138	0.386138	0.386138	0.386138	0.386138	0.386138	0.386138	0.386138	0.253923	0.386138	0.386138	0.386138	0.386138	0.386138	0.386138	0.386138	0.386138	0.386138	0.732003	0.386138	0.386138	0.386138	0.386138	0.386138	0.161818	0.386138	0.386138	0.386138	0.386138	0.386138	0.386138	0.732003	0.386138	0.386138	0.386138	0.253923	0.386138	0.386138	0.386138	0.386138
0.386138	0.386138	0.386138	0.386138	0.386138	0.985181	0.386138	0.386138	0.386138	0.386138	0.386138	0.386138	0.386138	0.386138	0.386138	0.386138	0.386138	0.386138	0.253923	0.386138	0.386138	0.386138	0.386138	0.386138	0.386138	0.386138	0.386138	0.386138	0.732003	0.386138	0.386138	0.386138	0.386138	0.386138	0.161818	0.386138	0.386138	0.386138	0.386138	0.386138	0.386138	0.732003	0.386138	0.386138	0.386138	0.253923	0.386138	0.386138	0.386138	0.386138
0.386138	0.386138	0.386138	0.386138	0.386138	0.985181	0.386138	0.386138	0.386138	0.386138	0.386138	0.386138	0.386138	0.386138	0.386138	0.386138	0.386138	0.386138	0.253923	0.386138	0.386138	0.386138	0.386138	0.386138	0.386138	0.386138	0.386138	0.386138	0.732003	0.386138	0.386138	0.386138	0.386138	0.386138	0.161818	0.386138	0.386138	0.386138	0.386138	0.386138	0.386138	0.732003	0.386138	0.386138	0.386138	0.253923	0.386138	0.386138	0.386138	0.386138
0.386138	0.386138	0.386138	0.386138	0.386138	0.985181	0.386138	0.386138	0.386138	0.386138	0.386138	0.386138	0.386138	0.386138	0.386138	0.386138	0.386138	0.386138	0.253923	0.386138	0.386138	0.386138	0.386138	0.386138	0.386138	0.386138	0.386138	0.386138	0.732003	0.386138	0.386138	0.386138	0.386138	0.386138	0.161818	0.386138	0.386138	0.386138	0.386138	0.386138	0.386138	0.732003	0.386138	0.386138	0.386138	0.253923	0.386138	0.386138	0.386138	0.386138
0.386138	0.386138	0.386138	0.386138	0.386138	0.985181	0.386138	0.386138	0.386138	0.386138	0.386138	0.386138	0.386138	0.386138	0.386138	0.386138	0.386138	0.386138	0.253923	0.386138	0.386138	0.386138	0.386138	0.386138	0.386138	0.386138	0.386138	0.386138	0.732003	0.386138	0.386138	0.386138	0.386138	0.386138	0.161818	0.386138	0.386138	0.386138	0.386138	0.386138	0.386138	0.732003	0.386138	0.386138	0.386138	0.253923	0.386138	0.386138	0.386138	0.386138
0.386138	0.386138	0.386138	0.386138	0.386138	0.985181	0.386138	0.386138	0.386138	0.386138	0.386138	0.386138	0.386138	0.386138	0.386138	0.386138	0.386138	0.386138	0.253923	0.386138	0.386138	0.386138	0.386138	0.386138	0.386138	0.386138	0.386138	0.386138	0.732003	0.386138	0.386138	0.386138	0.386138	0.386138	0.161818	0.386138	0.386138	0.386138	0.386138	0.386138	0.386138	0.732003	0.386138	0.386138	0.386138	0.253923	0.386138	0.386138	0.386138	0.386138
0.386138	0.386138	0.386138	0.386138	0.386138	0.985181	0.386138	0.386138	0.386138	0.386138	0.386138	0.386138	0.386138	0.386138	0.386138	0.386138	0.386138	0.386138	0.253923	0.386138	0.386138	0.386138	0.386138	0.386138	0.386138	0.386138	0.386138	0.386138	0.732003	0.386138	0.386138	0.386138	0.386138	0.386138	0.161818	0.386138	0.386138	0.386138	0.386138	0.386138	0.386138	0.732003	0.386138	0.386138	0.386138	0.253923	0.386138	0.386138	0.386138	0.386138
0.386138	0.386138	0.386138	0.386138	0.386138	0.985181	0.386138	0.386138	0.386138	0.386138	0.386138	0.386138	0.386138	0.386138	0.386138	0.386138	0.386138	0.386138	0.253923	0.386138	0.386138	0.386138	0.386138	0.386138	0.386138	0.386138	0.386138	0.386138	0.732003	0.386138	0.386138	0.386138	0.386138	0.386138	0.161818	0.386138	0.386138	0.386138	0.386138	0.386138	0.386138	0.732003	0.386138	0.386138	0.386138	0.253923	0.386138	0.386138	0.386138	0.386138
0.386138	0.386138	0.386138	0.386138	0.386138	0.985181	0.386138	0.386138	0.386138	0.386138	0.386138	0.386138	0.386138	0.386138	0.386138	0.386138	0.386138	0.386138	0.253923	0.386138	0.386138	0.386138	0.386138	0.386138	0.386138	0.386138	0.386138	0.386138	0.732003	0.386138	0.386138	0.386138	0.386138	0.386138	0.161818	0.386138	0.386138	0.386138	0.386138	0.386138	0.386138	0.732003	0.386138	0.386138	0.386138	0.253923	0.386138	0.386138	0.386138	0.386138
0.386138	0.386138	0.386138	0.386138	0.386138	0.985181	0.386138	0.386138	0.386138	0.386138	0.386138	0.386138	0.386138	0.386138	0.386138	0.386138	0.386138	0.386138	0.253923	0.386138	0.386138	0.386138	0.386138	0.386138	0.386138	0.386138	0.386138	0.386138	0.732003	0.386138	0.386138	0.386138	0.386138	0.386138	0.161818	0.386138	0.386138	0.386138	0.386138	0.386138	0.386138	0.732003	0.386138	0.386138	0.386138	0.253923	0.386138	0.386138	0.386138	0.386138
0.386138	0.386138	0.386138	0.386138	0.386138	0.985181	0.386138	0.386138	0.386138	0.386138	0.386138	0.386138	0.386138	0.386138	0.386138	0.386138	0.386138	0.386138	0.253923	0.386138	0.386138	0.386138	0.386138	0.386138	0.386138	0.386138	0.386138	0.386138	0.732003	0.386138	0.386138	0.386138	0.386138	0.386138	0.161818	0.386138	0.386138	0.386138	0.386138	0.386138	0.386138	0.732003	0.386138	0.386138	0.386138	0.253923	0.386138	0.386138	0.386138	0.386138
0.386138	0.386138	0.386138	0.386138	0.386138	0.985181	0.386138	0.386138	0.386138	0.386138	0.386138	0.386138	0.386138	0.386138	0.386138	0.386138	0.386138	0.386138	0.253923	0.386138	0.386138	0.386138	0.386138	0.386138	0.386138	0.386138	0.386138	0.386138	0.732003	0.386138	0.386138	0.386138	0.386138	0.386138	0.161818	0.386138	0.386138	0.386138	0.386138	0.386138	0.386138	0.732003	0.386138	0.386138	0.386138	0.253923	0.386138	0.386138	0.386138	0.386138
0.386138	0.386138	0.386138	0.386138	0.386138	0.985181	0.386138	0.386138	0.386138	0.386138	0.386138	0.386138	0.386138	0.386138	0.386138	0.386138	0.386138	0.386138	0.253923	0.386138	0.386138	0.386138	0.386138	0.386138	0.386138	0.386138	0.386138	0.386138	0.732003	0.386138	0.386138	0.386138	0.386138	0.386138	0.161818	0.386138	0.386138	0.386138	0.386138	0.386138	0.386138	0.732003	0.386138	0.386138	0.386138	0.253923	0.386138	0.386138	0.386138	0.386138
0.386138	0.386138	0.386138	0.386138	0.386138	0.985181	0.386138	0.386138	0.386138	0.386138	0.386138	0.386138	0.386138	0.386138	0.386138	0.386138	0.386138	0.386138	0.253923	0.386138	0.386138	0.386138	0.386138	0.386138	0.386138	0.386138	0.386138	0.386138	0.732003	0.386138	0.386138	0.386138	0.386138	0.386138	0.161818	0.386138	0.386138	0.386138	0.386138	0.386138	0.386138	0.732003	0.386138	0.386138	0.386138	0.253923	0.386138	0.386138	0.386138	0.386138
0.386138	0.386138	0.386138	0.386138	0.386138	0.985181	0.386138	0.386138	0.386138	0.386138	0.386138	0.386138	0.386138	0.386138	0.386138	0.386138	0.386138	0.386138	0.253923	0.386138	0.386138	0.386138	0.386138	0.386138	0.386138	0.386138	0.386138	0.386138	0.732003	0.386138	0.386138	0.386138	0.386138	0.386138	0.161818	0.386138	0.386138	0.386138	0.386138	0.386138	0.386138	0.732003	0.386138	0.386138	0.386138	0.253923	0.386138	0.386138	0.386138	0.386138
0.386138	0.386138	0.386138	0.386138	0.386138	0.985181	0.386138	0.386138	0.386138	0.386138	0.386138	0.386138	0.386138	0.386138	0.386138	0.386138	0.386138	0.386138	0.253923	0.386138	0.386138	0.386138	0.386138	0.386138	0.386138	0.386138	0.386138	0.386138	0.732003	0.386138	0.386138	0.386138	0.386138	0.386138	0.161818	0.386138	0.386138	0.386138	0.386138	0.386138	0.386138	0.732003	0.386138	0.386138	0.386138	0.253923	0.386138	0.386138	0.386138	0.386138
0.386138	0.386138	0.386138	0.386138	0.386138	0.985181	0.386138	0.386138	0.386138	0.386138	0.386138	0.386138	0.386138	0.386138	0.386138	0.386138	0.386138	0.386138	0.253923	0.386138	0.386138	0.386138	0.386138	0.386138	0.386138	0.386138	0.386138	0.386138	0.732003	0.386138	0.386138	0.386138	0.386138	0.386138	0.161818	0.386138	0.386138	0.386138	0.386138	0.386138	0.386138	0.732003	0.386138	0.386138	0.386138	0.253923	0.386138	0.386138	0.386138	0.386138
0.386138	0.386138	0.386138	0.386138	0.386138	0.985181	0.386138	0.386138	0.386138	0.386138	0.386138	0.386138	0.386138	0.386138	0.386138	0.386138	0.386138	0.386138	0.253923	0.386138	0.386138	0.386138	0.386138	0.386138	0.386138	0.386138	0.386138	0.386138	0.732003	0.386138	0.386138	0.386138	0.386138	0.386138	0.161818	0.386138	0.386138	0.386138	0.386138	0.386138	0.386138	0.732003	0.386138	0.386138	0.386138	0.253923	0.386138	0.386138	0.386138	0.386138
0.386138	0.386138	0.386138	0.386138	0.386138	0.985181	0.386138	0.386138	0.386138	0.386138	0.386138	0.386138	0.386138	0.386138	0.386138	0.386138	0.386138	0.386138	0.253923	0.386138	0.386138	0.386138	0.386138	0.386138	0.386138	0.386138	0.386138	0.386138	0.732003	0.386138	0.386138	0.386138	0.386138	0.386138	0.161818	0.386138	0.386138	0.386138	0.386138	0.386138	0.386138	0.732003	0.386138	0.386138	0.386138	0.253923	0.386138	0.386138	0.386138	0.386138
0.386138	0.386138	0.386138	0.386138	0.386138	0.985181	0.386138	0.386138	0.386138	0.386138	0.386138	0.386138	0.386138	0.386138	0.386138	0.386138	0.386138	0.386138	0.253923	0.386138	0.386138	0.386138	0.386138	0.386138	0.386138	0.386138	0.386138	0.386138	0.732003	0.386138	0.386138	0.386138	0.386138	0.386138	0.161818	0.386138	0.386138	0.386138	0.386138	0.386138	0.386138	0.732003	0.386138	0.386138	0.386138	0.253923	0.386138	0.386138	0.386138	0.386138
0.386138	0.386138	0.386138	0.386138	0.386138	0.985181	0.386138	0.386138	0.386138	0.386138	0.386138	0.386138	0.386138	0.386138	0.386138	0.386138	0.386138	0.386138	0.253923	0.386138	0.386138	0.386138	0.386138	0.386138	0.386138	0.386138	0.386138	0.386138	0.732003	0.386138	0.386138	0.386138	0.386138	0.386138	0.161818	0.386138	0.386138	0.386138	0.386138	0.386138	0.386138	0.732003	0.386138	0.386138	0.386138	0.253923	0.386138	0.386138	0.386138	0.386138
0.386138	0.386138	0.386138	0.386138	0.386138	0.985181	0.386138	0.386138	0.386138	0.386138	0.386138	0.386138	0.386138	0.386138	0.386138	0.386138	0.386138	0.386138	0.253923	0.386138	0.386138	0.386138	0.386138	0.386138	0.386138	0.386138	0.386138	0.386138	0.732003	0.386138	0.386138	0.386138	0.386138	0.386138	0.161818	0.386138	0.386138	0.386138	0.386138	0.386138	0.386138	0.732003	0.386138	0.386138	0.386138	0.253923	0.386138	0.386138	0.386138	0.386138
0.386138	0.386138	0.386138	0.386138	0.386138	0.985181	0.386138	0.386138	0.386138	0.386138	0.386138	0.386138	0.386138	0.386138	0.386138	0.386138	0.386138	0.386138	0.253923	0.386138	0.386138	0.386138	0.386138	0.386138	0.386138	0.386138	0.386138	0.386138	0.732003	0.386138	0.386138	0.386138	0.386138	0.386138	0.161818	0.386138	0.386138	0.386138	0.386138	0.386138	0.386138	0.732003	0.386138	0.386138	0.386138	0.253923	0.386138	0.386138	0.386138	0.386138
0.386138	0.386138	0.386138	0.386138	0.386138	0.985181	0.386138	0.386138	0.386138	0.386138	0.386138	0.386138	0.386138	0.386138	0.386138	0.386138	0.386138	0.386138	0.253923	0.386138	0.386138	0.386138	0.386138	0.386138	0.386138	0.386138	0.386138	0.386138	0.732003	0.386138	0.386138	0.386138	0.386138	0.386138	0.161818	0.386138	0.386138	0.386138	0.386138	0.386138	0.386138	0.732003	0.386138	0.386138	0.386138	0.253923	0.386138	0.386138	0.386138	0.386138
0.386138	0.386138	0.386138	0.386138	0.386138	0.985181	0.386138	0.386138	0.386138	0.386138	0.386138	0.386138	0.386138	0.386138	0.386138	0.386138	0.386138	0.386138	0.253923	0.386138	0.386138	0.386138	0.386138	0.386138	0.386138	0.386138	0.386138	0.386138	0.732003	0.386138	0.386138	0.386138	0.386138	0.386138	0.161818	0.386138	0.386138	0.386138	0.386138	0.386138	0.386138	0.732003	0.386138	0.386138	0.386138	0.253923	0.386138	0.386138	0.386138	0.386138
0.386138	0.386138	0.386138	0.386138	0.386138	0.985181	0.386138	0.386138	0.386138	0.386138	0.386138	0.386138	0.386138	0.386138	0.386138	0.386138	0.386138	0.386138	0.253923	0.386138	0.386138	0.386138	0.386138	0.386138	0.386138	0.386138	0.386138	0.386138	0.732003	0.386138	0.386138	0.386138	0.386138	0.386138	0.161818	0.386138	0.386138	0.386138	0.386138	0.386138	0.386138	0.732003	0.386138	0.386138	0.386138	0.253923	0.386138	0.386138	0.386138	0.386138
0.386138	0.386138	0.386138	0.386138	0.386138	0.985181	0.386138	0.386138	0.386138	0.386138	0.386138	0.386138	0.386138	0.386138	0.386138	0.386138	0.386138	0.386138	0.253923	0.386138	0.386138	0.386138	0.386138	0.386138	0.386138	0.386138	0.386138	0.386138	0.732003	0.386138	0.386138	0.386138	0.386138	0.386138	0.161818	0.386138	0.386138	0.386138	0.386138	0.386138	0.386138	0.732003	0.386138	0.386138	0.386138	0.253923	0.386138	0.386138	0.386138	0.386138
0.386138	0.386138	0.386138	0.386138	0.386138	0.985181	0.386138	0.386138	0.386138	0.386138	0.386138	0.386138	0.386138	0.386138	0.386138	0.386138	0.386138	0.386138	0.253923	0.386138	0.386138	0.386138	0.386138	0.386138	0.386138	0.386138	0.386138	0.386138	0.732003	0.386138	0.386138	0.386138	0.386138	0.386138	0.161818	0.386138	0.386138	0.386138	0.386138	0.386138	0.386138	0.732003	0.386138	0.386138	0.386138	0.253923	0.386138	0.386138	0.386138	0.386138
0.386138	0.386138	0.386138	0.386138	0.386138	0.985181	0.386138	0.386138	0.386138	0.386138	0.386138	0.386138	0.386138	0.386138	0.386138	0.386138	0.386138	0.386138	0.253923	0.386138	0.386138	0.386138	0.386138	0.386138	0.386138	0.386138	0.386138	0.386138	0.732003	0.386138	0.386138	0.386138	0.386138	0.386138	0.161818	0.386138	0.386138	0.386138	0.386138	0.386138	0.386138	0.732003	0.386138	0.386138	0.386138	0.253923	0.386138	0.386138	0.386138	0.386138
0.386138	0.386138	0.386138	0.386138	0.386138	0.985181	0.386138	0.386138	0.386138	0.386138	0.386138	0.386138	0.386138	0.386138	0.386138	0.386138	0.386138	0.386138	0.253923	0.386138	0.386138	0.386138	0.386138	0.386138	0.386138	0.386138	0.386138	0.386138	0.732003	0.386138	0.386138	0.386138	0.386138	0.386138	0.161818	0.386138	0.386138	0.386138	0.386138	0.386138	0.386138	0.732003	0.386138	0.386138	0.386138	0.253923	0.386138	0.386138	0.386138	0.386138
0.386138	0.386138	0.386138	0.386138	0.386138	0.985181	0.386138	0.386138	0.386138	0.386138	0.386138	0.386138	0.386138	0.386138	0.386138	0.386138	0.386138	0.386138	0.253923	0.386138	0.386138	0.386138	0.386138	0.386138	0.386138	0.386138	0.386138	0.386138	0.732003	0.386138	0.386138	0.386138	0.386138	0.386138	0.161818	0.386138	0.386138	0.386138	0.386138	0.386138	0.386138	0.732003	0.386138	0.386138	0.386138	0.253923	0.386138	0.386138	0.386138	0.386138
0.386138	0.386138	0.386138	0.386138	0.386138	0.985181	0.386138	0.386138	0.386138	0.386138	0.386138	0.386138	0.386138	0.386138	0.386138	0.386138	0.386138	0.386138	0.253923	0.386138	0.386138	0.386138	0.386138	0.386138	0.386138	0.386138	0.386138	0.386138	0.732003	0.386138	0.386138	0.386138	0.386138	0.386138	0.161818	0.386138	0.386138	0.386138	0.386138	0.386138	0.386138	0.732003	0.386138	0.386138	0.386138	0.253923	0.386138	0.386138	0.386138	0.386138
0.386138	0.386138	0.386138	0.386138	0.386138	0.985181	0.386138	0.386138	0.386138	0.386138	0.386138	0.386138	0.386138	0.386138	0.386138	0.386138	0.386138	0.386138	0.253923	0.386138	0.386138	0.386138	0.386138	0.386138	0.386138	0.386138	0.386138	0.386138	0.732003	0.386138	0.386138	0.386138	0.386138	0.386138	0.161818	0.386138	0.386138	0.386138	0.386138	0.386138	0.386138	0.732003	0.386138	0.386138	0.386138	0.253923	0.386138	0.386138	0.386138	0.386138
0.386138	0.386138	0.386138	0.386138	0.386138	0.985181	0.386138	0.386138	0.386138	0.386138	0.386138	0.386138	0.386138	0.386138	0.386138	0.386138	0.386138	0.386138	0.253923	0.386138	0.386138	0.386138	0.386138	0.386138	0.386138	0.386138	0.386138	0.386138	0.732003	0.386138	0.386138	0.386138	0.386138	0.386138	0.161818	0.386138	0.386138	0.386138	0.386138	0.386138	0.386138	0.732003	0.386138	0.386138	0.386138	0.253923	0.386138	0.386138	0.386138	0.386138
0.386138	0.386138	0.386138	0.386138	0.386138	0.985181	0.386138	0.386138	0.386138	0.386138	0.386138	0.386138	0.386138	0.386138	0.386138	0.386138	0.386138	0.386138	0.253923	0.386138	0.386138	0.386138	0.386138	0.386138	0.386138	0.386138	0.386138	0.386138	0.732003	0.386138	0.386138	0.386138	0.386138	0.386138	0.161818	0.386138	0.386138	0.386138	0.386138	0.386138	0.386138	0.732003	0.386138	0.386138	0.386138	0.253923	0.386138	0.386138	0.386138	0.386138
0.386138	0.386138	0.386138	0.386138	0.386138	0.985181	0.386138	0.386138	0.386138	0.386138	0.386138	0.386138	0.386138	0.386138	0.386138	0.386138	0.386138	0.386138	0.253923	0.386138	0.386138	0.386138	0.386138	0.386138	0.386138	0.386138	0.386138	0.386138	0.732003	0.386138	0.386138	0.386138	0.386138	0.386138	0.161818	0.386138	0.386138	0.386138	0.386138	0.386138	0.386138	0.732003	0.386138	0.386138	0.386138	0.253923	0.386138	0.386138	0.386138	0.386138
0.386138	0.386138	0.386138	0.386138	0.386138	0.985181	0.386138	0.386138	0.386138	0.386138	0.386138	0.386138	0.386138	0.386138	0.386138	0.386138	0.386138	0.386138	0.253923	0.386138	0.386138	0.386138	0.386138	0.386138	0.386138	0.386138	0.386138	0.386138	0.732003	0.386138	0.386138	0.386138	0.386138	0.386138	0.161818	0.386138	0.386138	0.386138	0.386138	0.386138	0.386138	0.732003	0.386138	0.386138	0.386138	0.253923	0.386138	0.386138	0.386138	0.386138
0.386138	0.386138	0.386138	0.386138	0.386138	0.985181	0.386138	0.386138	0.386138	0.386138	0.386138	0.386138	0.386138	0.386138	0.386138	0.386138	0.386138	0.386138	0.253923	0.386138	0.386138	0.386138	0.386138	0.386138	0.386138	0.386138	0.386138	0.386138	0.732003	0.386138	0.386138	0.386138	0.386138	0.386138	0.161818	0.386138	0.386138	0.386138	0.386138	0.386138	0.386138	0.732003	0.386138	0.386138	0.386138	0.253923	0.386138	0.386138	0.386138	0.386138
0.386138	0.386138	0.386138	0.386138	0.386138	0.985181	0.386138	0.386138	0.386138	0.386138	0.386138	0.386138	0.386138	0.386138	0.386138	0.386138	0.386138	0.386138	0.253923	0.386138	0.386138	0.386138	0.386138	0.386138	0.386138	0.386138	0.386138	0.386138	0.732003	0.386138	0.386138	0.386138	0.386138	0.386138	0.161818	0.386138	0.386138	0.386138	0.386138	0.386138	0.386138	0.732003	0.386138	0.386138	0.386138	0.253923	0.386138	0.386138	0.386138	0.386138
0.386138	0.386138	0.386138	0.386138	0.386138	0.985181	0.386138	0.386138	0.386138	0.386138	0.386138	0.386138	0.386138	0.386138	0.386138	0.386138	0.386138	0.386138	0.253923	0.386138	0.386138	0.386138	0.386138	0.386138	0.386138	0.386138	0.386138	0.386138	0.732003	0.386138	0.386138	0.386138	0.386138	0.386138	0.161818	0.386138	0.386138	0.386138	0.386138	0.386138	0.386138	0.732003	0.386138	0.386138	0.386138	0.253923	0.386138	0.386138	0.386138	0.386138
0.386138	0.386138	0.386138	0.386138	0.386138	0.985181	0.386138	0.386138	0.386138	0.386138	0.386138	0.386138	0.386138	0.386138	0.386138	0.386138	0.386138	0.386138	0.253923	0.386138	0.386138	0.386138	0.386138	0.386138	0.386138	0.386138	0.386138	0.386138	0.732003	0.386138	0.386138	0.386138	0.386138	0.386138	0.161818	0.386138	0.386138	0.386138	0.386138	0.386138	0.386138	0.732003	0.386138	0.386138	0.386138	0.253923	0.386138	0.386138	0.386138	0.386138
0.386138	0.386138	0.386138	0.386138	0.386138	0.985181	0.386138	0.386138	0.386138	0.386138	0.386138	0.386138	0.386138	0.386138	0.386138	0.386138	0.386138	0.386138	0.253923	0.386138	0.386138	0.386138	0.386138	0.386138	0.386138	0.386138	0.386138	0.386138	0.732003	0.386138	0.386138	0.386138	0.386138	0.386138	0.161818	0.386138	0.386138	0.386138	0.386138	0.386138	0.386138	0.732003	0.386138	0.386138	0.386138	0.253923	0.386138	0.386138	0.386138	0.386138
0.386138	0.386138	0.386138	0.386138	0.386138	0.985181	0.386138	0.386138	0.386138	0.386138	0.386138	0.386138	0.386138	0.386138	0.386138	0.386138	0.386138	0.386138	0.253923	0.386138	0.386138	0.386138	0.386138	0.386138	0.386138	0.386138	0.386138	0.386138	0.732003	0.386138	0.386138	0.386138	0.386138	0.386138	0.161818	0.386138	0.386138	0.386138	0.386138	0.386138	0.386138	0.732003	0.386138	0.386138	0.386138	0.253923	0.386138	0.386138	0.386138	0.386138
0.386138	0.386138	0.386138	0.386138	0.386138	0.985181	0.386138	0.386138	0.386138	0.386138	0.386138	0.386138	0.386138	0.386138	0.386138	0.386138	0.386138	0.386138	0.253923	0.386138	0.386138	0.386138	0.386138	0.386138	0.386138	0.386138	0.386138	0.386138	0.732003	0.386138	0.386138	0.386138	0.386138	0.386138	0.161818	0.386138	0.386138	0.386138	0.386138	0.386138	0.386138	0.732003	0.386138	0.386138	0.386138	0.253923	0.386138	0.386138	0.386138	0.386138
0.386138	0.386138	0.386138	0.386138	0.386138	0.985181	0.386138	0.386138	0.386138	0.386138	0.386138	0.386138	0.386138	0.386138	0.386138	0.386138	0.386138	0.386138	0.253923	0.386138	0.386138	0.386138	0.386138	0.386138	0.386138	0.386138	0.386138	0.386138	0.732003	0.386138	0.386138	0.386138	0.386138	0.386138	0.161818	0.386138	0.386138	0.386138	0.386138	0.386138	0.386138	0.732003	0.386138	0.386138	0.386138	0.253923	0.386138	0.386138	0.386138	0.386138
0.386138	0.386138	0.386138	0.386138	0.386138	0.985181	0.386138	0.386138	0.386138	0.386138	0.386138	0.386138	0.386138	0.386138	0.386138	0.386138	0.386138	0.386138	0.253923	0.386138	0.386138	0.386138	0.386138	0.386138	0.386138	0.386138	0.386138	0.386138	0.732003	0.386138	0.386138	0.386138	0.386138	0.386138	0.161818	0.386138	0.386138	0.386138	0.386138	0.386138	0.386138	0.732003	0.386138	0.386138	0.386138	0.253923	0.386138	0.386138	0.386138	0.386138
0.386138	0.386138	0.386138	0.386138	0.386138	0.985181	0.386138	0.386138	0.386138	0.386138	0.386138	0.386138	0.386138	0.386138	0.386138	0.386138	0.386138	0.386138	0.253923	0.386138	0.386138	0.386138	0.386138	0.386138	0.386138	0.386138	0.386138	0.386138	0.732003	0.386138	0.386138	0.386138	0.386138	0.386138	0.161818	0.386138	0.386138	0.386138	0.386138	0.386138	0.386138	0.732003	0.386138	0.386138	0.386138	0.253923	0.386138	0.386138	0.386138	0.386138
0.386138	0.386138	0.386138	0.386138	0.386138	0.985181	0.386138	0.386138	0.386138	0.386138	0.386138	0.386138	0.386138	0.386138	0.386138	0.386138	0.386138	0.386138	0.253923	0.386138	0.386138	0.386138	0.386138	0.386138	0.386138	0.386138	0.386138	0.386138	0.732003	0.386138	0.386138	0.386138	0.386138	0.386138	0.161818	0.386138	0.386138	0.386138	0.386138	0.386138	0.386138	0.732003	0.386138	0.386138	0.386138	0.253923	0.386138	0.386138	0.386138	0.386138
0.386138	0.386138	0.386138	0.386138	0.386138	0.985181	0.386138	0.386138	0.386138	0.386138	0.386138	0.386138	0.386138	0.386138	0.386138	0.386138	0.386138	0.386138	0.253923	0.386138	0.386138	0.386138	0.386138	0.386138	0.386138	0.386138	0.386138	0.386138	0.732003	0.386138	0.386138	0.386138	0.386138	0.386138	0.161818	0.386138	0.386138	0.386138	0.386138	0.386138	0.386138	0.732003	0.386138	0.386138	0.386138	0.253923	0.386138	0.386138	0.386138	0.386138
0.386138	0.386138	0.386138	0.386138	0.386138	0.985181	0.386138	0.386138	0.386138	0.386138	0.386138	0.386138	0.386138	0.386138	0.386138	0.386138	0.386138	0.386138	0.253923	0.386138	0.386138	0.386138	0.386138	0.386138	0.386138	0.386138	0.386138	0.386138	0.732003	0.386138	0.386138	0.386138	0.386138	0.386138	0.161818	0.386138	0.386138	0.386138	0.386138	0.386138	0.386138	0.732003	0.386138	0.386138	0.386138	0.253923	0.386138	0.386138	0.386138	0.386138
0.386138	0.386138	0.386138	0.386138	0.386138	0.985181	0.386138	0.386138	0.386138	0.386138	0.386138	0.386138	0.386138	0.386138	0.386138	0.386138	0.386138	0.386138	0.253923	0.386138	0.386138	0.386138	0.386138	0.386138	0.386138	0.386138	0.386138	0.386138	0.732003	0.386138	0.386138	0.386138	0.386138	0.386138	0.161818	0.386138	0.386138	0.386138	0.386138	0.386138	0.386138	0.732003	0.386138	0.386138	0.386138	0.253923	0.386138	0.386138	0.386138	0.386138
0.386138	0.386138	0.386138	0.386138	0.386138	0.985181	0.386138	0.386138	0.386138	0.386138	0.386138	0.386138	0.386138	0.386138	0.386138	0.386138	0.386138	0.386138	0.253923	0.386138	0.386138	0.386138	0.386138	0.386138	0.386138	0.386138	0.386138	0.386138	0.732003	0.386138	0.386138	0.386138	0.386138	0.386138	0.161818	0.386138	0.386138	0.386138	0.386138	0.386138	0.386138	0.732003	0.386138	0.386138	0.386138	0.253923	0.386138	0.386138	0.386138	0.386138
0.386138	0.386138	0.386138	0.386138	0.386138	0.985181	0.386138	0.386138	0.386138	0.386138	0.386138	0.386138	0.386138	0.386138	0.386138	0.386138	0.386138	0.386138	0.253923	0.386138	0.386138	0.386138	0.386138	0.386138	0.386138	0.386138	0.386138	0.386138	0.732003	0.386138	0.386138	0.386138	0.386138	0.386138	0.161818	0.386138	0.386138	0.386138	0.386138	0.386138	0.386138	0.732003	0.386138	0.386138	0.386138	0.253923	0.386138	0.386138	0.386138	0.386138
0.386138	0.386138	0.386138	0.386138	0.386138	0.985181	0.386138	0.386138	0.386138	0.386138	0.386138	0.386138	0.386138	0.386138	0.386138	0.386138	0.386138	0.386138	0.253923	0.386138	0.386138	0.386138	0.386138	0.386138	0.386138	0.386138	0.386138	0.386138	0.732003	0.386138	0.386138	0.386138	0.386138	0.386138	0.161818	0.386138	0.386138	0.386138	0.386138	0.386138	0.386138	0.732003	0.386138	0.386138	0.386138	0.253923	0.386138	0.386138	0.386138	0.386138
0.386138	0.386138	0.386138	0.386138	0.386138	0.985181	0.386138	0.386138	0.386138	0.386138	0.386138	0.386138	0.386138	0.386138	0.386138	0.386138	0.386138	0.386138	0.253923	0.386138	0.386138	0.386138	0.386138	0.386138	0.386138	0.386138	0.386138	0.386138	0.732003	0.386138	0.386138	0.386138	0.386138	0.386138	0.161818	0.386138	0.386138	0.386138	0.386138	0.386138	0.386138	0.732003	0.386138	0.386138	0.386138	0.253923	0.386138	0.386138	0.386138	0.386138
0.386138	0.386138	0.386138	0.386138	0.386138	0.985181	0.386138	0.386138	0.386138	0.386138	0.386138	0.386138	0.386138	0.386138	0.386138	0.386138	0.386138	0.386138	0.253923	0.386138	0.386138	0.386138	0.386138	0.386138	0.386138	0.386138	0.386138	0.386138	0.732003	0.386138	0.386138	0.386138	0.386138	0.386138	0.161818	0.386138	0.386138	0.386138	0.386138	0.386138	0.386138	0.732003	0.386138	0.386138	0.386138	0.253923	0.386138	0.386138	0.386138	0.386138
0.386138	0.386138	0.386138	0.386138	0.386138	0.985181	0.386138	0.386138	0.386138	0.386138	0.386138	0.386138	0.386138	0.386138	0.386138	0.386138	0.386138	0.386138	0.253923	0.386138	0.386138	0.386138	0.386138	0.386138	0.386138	0.386138	0.386138	0.386138	0.732003	0.386138	0.386138	0.386138	0.386138	0.386138	0.161818	0.386138	0.386138	0.386138	0.386138	0.386138	0.386138	0.732003	0.386138	0.386138	0.386138	0.253923	0.386138	0.386138	0.386138	0.386138
0.386138	0.386138	0.386138	0.386138	0.386138	0.985181	0.386138	0.386138	0.386138	0.386138	0.386138	0.386138	0.386138	0.386138	0.386138	0.386138	0.386138	0.386138	0.253923	0.386138	0.386138	0.386138	0.386138	0.386138	0.386138	0.386138	0.386138	0.386138	0.732003	0.386138	0.386138	0.386138	0.386138	0.386138	0.161818	0.386138	0.386138	0.386138	0.386138	0.386138	0.386138	0.732003	0.386138	0.386138	0.386138	0.253923	0.386138	0.386138	0.386138	0.386138
0.386138	0.386138	0.386138	0.386138	0.386138	0.985181	0.386138	0.386138	0.386138	0.386138	0.386138	0.386138	0.386138	0.386138	0.386138	0.386138	0.386138	0.386138	0.253923	0.386138	0.386138	0.386138	0.386138	0.386138	0.386138	0.386138	0.386138	0.386138	0.732003	0.386138	0.386138	0.386138	0.386138	0.386138	0.161818	0.386138	0.386138	0.386138	0.386138	0.386138	0.386138	0.732003	0.386138	0.386138	0.386138	0.253923	0.386138	0.386138	0.386138	0.386138
0.386138	0.386138	0.386138	0.386138	0.386138	0.985181	0.386138	0.386138	0.386138	0.386138	0.386138	0.386138	0.386138	0.386138	0.386138	0.386138	0.386138	0.386138	0.253923	0.386138	0.386138	0.386138	0.386138	0.386138	0.386138	0.386138	0.386138	0.386138	0.732003	0.386138	0.386138	0.386138	0.386138	0.386138	0.161818	0.386138	0.386138	0.386138	0.386138	0.386138	0.386138	0.732003	0.386138	0.386138	0.386138	0.253923	0.386138	0.386138	0.386138	0.386138
0.386138	0.386138	0.386138	0.386138	0.386138	0.985181	0.386138	0.386138	0.386138	0.386138	0.386138	0.386138	0.386138	0.386138	0.386138	0.386138	0.386138	0.386138	0.253923	0.386138	0.386138	0.386138	0.386138	0.386138	0.386138	0.386138	0.386138	0.386138	0.732003	0.386138	0.386138	0.386138	0.386138	0.386138	0.161818	0.386138	0.386138	0.386138	0.386138	0.386138	0.386138	0.732003	0.386138	0.386138	0.386138	0.253923	0.386138	0.386138	0.386138	0.386138
0.386138	0.386138	0.386138	0.386138	0.386138	0.985181	0.386138	0.386138	0.386138	0.386138	0.386138	0.386138	0.386138	0.386138	0.386138	0.386138	0.386138	0.386138	0.253923	0.386138	0.386138	0.386138	0.386138	0.386138	0.386138	0.386138	0.386138	0.386138	0.732003	0.386138	0.386138	0.386138	0.386138	0.386138	0.161818	0.386138	0.386138	0.386138	0.386138	0.386138	0.386138	0.732003	0.386138	0.386138	0.386138	0.253923	0.386138	0.386138	0.386138	0.386138
0.386138	0.386138	0.386138	0.386138	0.386138	0.985181	0.386138	0.386138	0.386138	0.386138	0.386138	0.386138	0.386138	0.386138	0.386138	0.386138	0.386138	0.386138	0.253923	0.386138	0.386138	0.386138	0.386138	0.386138	0.386138	0.386138	0.386138	0.386138	0.732003	0.386138	0.386138	0.386138	0.386138	0.386138	0.161818	0.386138	0.386138	0.386138	0.386138	0.386138	0.386138	0.732003	0.386138	0.386138	0.386138	0.253923	0.386138	0.386138	0.386138	0.386138
0.386138	0.386138	0.386138	0.386138	0.386138	0.985181	0.386138	0.386138	0.386138	0.386138	0.386138	0.386138	0.386138	0.386138	0.386138	0.386138	0.386138	0.386138	0.253923	0.386138	0.386138	0.386138	0.386138	0.386138	0.386138	0.386138	0.386138	0.386138	0.732003	0.386138	0.386138	0.386138	0.386138	0.386138	0.161818	0.386138	0.386138	0.386138	0.386138	0.386138	0.386138	0.732003	0.386138	0.386138	0.386138	0.253923	0.386138	0.386138	0.386138	0.386138
0.386138	0.386138	0.386138	0.386138	0.386138	0.985181	0.386138	0.386138	0.386138	0.386138	0.386138	0.386138	0.386138	0.386138	0.386138	0.386138	0.386138	0.386138	0.253923	0.386138	0.386138	0.386138	0.386138	0.386138	0.386138	0.386138	0.386138	0.386138	0.732003	0.386138	0.386138	0.386138	0.386138	0.386138	0.161818	0.386138	0.386138	0.386138	0.386138	0.386138	0.386138	0.732003	0.386138	0.386138	0.386138	0.253923	0.386138	0.386138	0.386138	0.386138
0.386138	0.386138	0.386138	0.386138	0.386138	0.985181	0.386138	0.386138	0.386138	0.386138	0.386138	0.386138	0.386138	0.386138	0.386138	0.386138	0.386138	0.386138	0.253923	0.386138	0.386138	0.386138	0.386138	0.386138	0.386138	0.386138	0.386138	0.386138	0.732003	0.386138	0.386138	0.386138	0.386138	0.386138	0.161818	0.386138	0.386138	0.386138	0.386138	0.386138	0.386138	0.732003	0.386138	0.386138	0.386138	0.253923	0.386138	0.386138	0.386138	0.386138
0.386138	0.386138	0.386138	0.386138	0.386138	0.985181	0.386138	0.386138	0.386138	0.386138	0.386138	0.386138	0.386138	0.386138	0.386138	0.386138	0.386138	0.386138	0.253923	0.386138	0.386138	0.386138	0.386138	0.386138	0.386138	0.386138	0.386138	0.386138	0.732003	0.386138	0.386138	0.386138	0.386138	0.386138	0.161818	0.386138	0.386138	0.386138	0.386138	0.386138	0.386138	0.732003	0.386138	0.386138	0.386138	0.253923	0.386138	0.386138	0.386138	0.386138
0.386138	0.386138	0.386138	0.386138	0.386138	0.985181	0.386138	0.386138	0.386138	0.386138	0.386138	0.386138	0.386138	0.386138	0.386138	0.386138	0.386138	0.386138	0.253923	0.386138	0.386138	0.386138	0.386138	0.386138	0.386138	0.386138	0.386138	0.386138	0.732003	0.386138	0.386138	0.386138	0.386138	0.386138	0.161818	0.386138	0.386138	0.386138	0.386138	0.386138	0.386138	0.732003	0.386138	0.386138	0.386138	0.253923	0.386138	0.386138	0.386138	0.386138
0.386138	0.386138	0.386138	0.386138	0.386138	0.985181	0.386138	0.386138	0.386138	0.386138	0.386138	0.386138	0.386138	0.386138	0.386138	0.386138	0.386138	0.386138	0.253923	0.386138	0.386138	0.386138	0.386138	0.386138	0.386138	0.386138	0.386138	0.386138	0.732003	0.386138	0.386138	0.386138	0.386138	0.386138	0.161818	0.386138	0.386138	0.386138	0.386138	0.386138	0.386138	0.732003	0.386138	0.386138	0.386138	0.253923	0.386138	0.386138	0.386138	0.386138
0.386138	0.386138	0.386138	0.386138	0.386138	0.985181	0.386138	0.386138	0.386138	0.386138	0.386138	0.386138	0.386138	0.386138	0.386138	0.386138	0.386138	0.386138	0.253923	0.386138	0.386138	0.386138	0.386138	0.386138	0.386138	0.386138	0.386138	0.386138	0.732003	0.386138	0.386138	0.386138	0.386138	0.386138	0.161818	0.386138	0.386138	0.386138	0.386138	0.386138	0.386138	0.732003	0.386138	0.386138	0.386138	0.253923	0.386138	0.386138	0.386138	0.386138
0.386138	0.386138	0.386138	0.386138	0.386138	0.985181	0.386138	0.386138	0.386138	0.386138	0.386138	0.386138	0.386138	0.386138	0.386138	0.386138	0.386138	0.386138	0.253923	0.386138	0.386138	0.386138	0.386138	0.386138	0.386138	0.386138	0.386138	0.386138	0.732003	0.386138	0.386138	0.386138	0.386138	0.386138	0.161818	0.386138	0.386138	0.386138	0.386138	0.386138	0.386138	0.732003	0.386138	0.386138	0.386138	0.253923	0.386138	0.386138	0.386138	0.386138
0.386138	0.386138	0.386138	0.386138	0.386138	0.985181	0.386138	0.386138	0.386138	0.386138	0.386138	0.386138	0.386138	0.386138	0.386138	0.386138	0.386138	0.386138	0.253923	0.386138	0.386138	0.386138	0.386138	0.386138	0.386138	0.386138	0.386138	0.386138	0.732003	0.386138	0.386138	0.386138	0.386138	0.386138	0.161818	0.386138	0.386138	0.386138	0.386138	0.386138	0.386138	0.732003	0.386138	0.386138	0.386138	0.253923	0.386138	0.386138	0.386138	0.386138
0.386138	0.386138	0.386138	0.386138	0.386138	0.985181	0.386138	0.386138	0.386138	0.386138	0.386138	0.386138	0.386138	0.386138	0.386138	0.386138	0.386138	0.386138	0.253923	0.386138	0.386138	0.386138	0.386138	0.386138	0.386138	0.386138	0.386138	0.386138	0.732003	0.386138	0.386138	0.386138	0.386138	0.386138	0.161818	0.386138	0.386138	0.386138	0.386138	0.386138	0.386138	0.732003	0.386138	0.386138	0.386138	0.253923	0.386138	0.386138	0.386138	0.386138
0.386138	0.386138	0.386138	0.386138	0.386138	0.985181	0.386138	0.386138	0.386138	0.386138	0.386138	0.386138	0.386138	0.386138	0.386138	0.386138	0.386138	0.386138	0.253923	0.386138	0.386138	0.386138	0.386138	0.386138	0.386138	0.386138	0.386138	0.386138	0.732003	0.386138	0.386138	0.386138	0.386138	0.386138	0.161818	0.386138	0.386138	0.386138	0.386138	0.386138	0.386138	0.732003	0.386138	0.386138	0.386138	0.253923	0.386138	0.386138	0.386138	0.386138
0.386138	0.386138	0.386138	0.386138	0.386138	0.985181	0.386138	0.386138	0.386138	0.386138	0.386138	0.386138	0.386138	0.386138	0.386138	0.386138	0.386138	0.386138	0.253923	0.386138	0.386138	0.386138	0.386138	0.386138	0.386138	0.386138	0.386138	0.386138	0.732003	0.386138	0.386138	0.386138	0.386138	0.386138	0.161818	0.386138	0.386138	0.386138	0.386138	0.386138	0.386138	0.732003	0.386138	0.386138	0.386138	0.253923	0.386138	0.386138	0.386138	0.386138
0.386138	0.386138	0.386138	0.386138	0.386138	0.985181	0.386138	0.386138	0.386138	0.386138	0.386138	0.386138	0.386138	0.386138	0.386138	0.386138	0.386138	0.386138	0.253923	0.386138	0.386138	0.386138	0.386138	0.386138	0.386138	0.386138	0.386138	0.386138	0.732003	0.386138	0.386138	0.386138	0.386138	0.386138	0.161818	0.386138	0.386138	0.386138	0.386138	0.386138	0.386138	0.732003	0.386138	0.386138	0.386138	0.253923	0.386138	0.386138	0.386138	0.386138
0.386138	0.386138	0.386138	0.386138	0.386138	0.985181	0.386138	0.386138	0.386138	0.386138	0.386138	0.386138	0.386138	0.386138	0.386138	0.386138	0.386138	0.386138	0.253923	0.386138	0.386138	0.386138	0.386138	0.386138	0.386138	0.386138	0.386138	0.386138	0.732003	0.386138	0.386138	0.386138	0.386138	0.386138	0.161818	0.386138	0.386138	0.386138	0.386138	0.386138	0.386138	0.732003	0.386138	0.386138	0.386138	0.253923	0.386138	0.386138	0.386138	0.386138
0.386138	0.386138	0.386138	0.386138	0.386138	0.985181	0.386138	0.386138	0.386138	0.386138	0.386138	0.386138	0.386138	0.386138	0.386138	0.386138	0.386138	0.386138	0.253923	0.386138	0.386138	0.386138	0.386138	0.386138	0.386138	0.386138	0.386138	0.386138	0.732003	0.386138	0.386138	0.386138	0.386138	0.386138	0.161818	0.386138	0.386138	0.386138	0.386138	0.386138	0.386138	0.732003	0.386138	0.386138	0.386138	0.253923	0.386138	0.386138	0.386138	0.386138
0.386138	0.386138	0.386138	0.386138	0.386138	0.985181	0.386138	0.386138	0.386138	0.386138	0.386138	0.386138	0.386138	0.386138	0.386138	0.386138	0.386138	0.386138	0.253923	0.386138	0.386138	0.386138	0.386138	0.386138	0.386138	0.386138	0.386138	0.386138	0.732003	0.386138	0.386138	0.386138	0.386138	0.386138	0.161818	0.386138	0.386138	0.386138	0.386138	0.386138	0.386138	0.732003	0.386138	0.386138	0.386138	0.253923	0.386138	0.386138	0.386138	0.386138
0.386138	0.386138	0.386138	0.386138	0.386138	0.985181	0.386138	0.386138	0.386138	0.386138	0.386138	0.386138	0.386138	0.386138	0.386138	0.386138	0.386138	0.386138	0.253923	0.386138	0.386138	0.386138	0.386138	0.386138	0.386138	0.386138	0.386138	0.386138	0.732003	0.386138	0.386138	0.386138	0.386138	0.386138	0.161818	0.386138	0.386138	0.386138	0.386138	0.386138	0.386138	0.732003	0.386138	0.386138	0.386138	0.253923	0.386138	0.386138	0.386138	0.386138
0.386138	0.386138	0.386138	0.386138	0.386138	0.985181	0.386138	0.386138	0.386138	0.386138	0.386138	0.386138	0.386138	0.386138	0.386138	0.386138	0.386138	0.386138	0.253923	0.386138	0.386138	0.386138	0.386138	0.386138	0.386138	0.386138	0.386138	0.386138	0.732003	0.386138	0.386138	0.386138	0.386138	0.386138	0.161818	0.386138	0.386138	0.386138	0.386138	0.386138	0.386138	0.732003	0.386138	0.386138	0.386138	0.253923	0.386138	0.386138	0.386138	0.386138
0.386138	0.386138	0.386138	0.386138	0.386138	0.985181	0.386138	0.386138	0.386138	0.386138	0.386138	0.386138	0.386138	0.386138	0.386138	0.386138	0.386138	0.386138	0.253923	0.386138	0.386138	0.386138	0.386138	0.386138	0.386138	0.386138	0.386138	0.386138	0.732003	0.386138	0.386138	0.386138	0.386138	0.386138	0.161818	0.386138	0.386138	0.386138	0.386138	0.386138	0.386138	0.732003	0.386138	0.386138	0.386138	0.253923	0.386138	0.386138	0.386138	0.386138
0.386138	0.386138	0.386138	0.386138	0.386138	0.985181	0.386138	0.386138	0.386138	0.386138	0.386138	0.386138	0.386138	0.386138	0.386138	0.386138	0.386138	0.386138	0.253923	0.386138	0.386138	0.386138	0.386138	0.386138	0.386138	0.386138	0.386138	0.386138	0.732003	0.386138	0.386138	0.386138	0.386138	0.386138	0.161818	0.386138	0.386138	0.386138	0.386138	0.386138	0.386138	0.732003	0.386138	0.386138	0.386138	0.253923	0.386138	0.386138	0.386138	0.386138
0.386138	0.386138	0.386138	0.386138	0.386138	0.985181	0.386138	0.386138	0.386138	0.386138	0.386138	0.386138	0.386138	0.386138	0.386138	0.386138	0.386138	0.386138	0.253923	0.386138	0.386138	0.386138	0.386138	0.386138	0.386138	0.386138	0.386138	0.386138	0.732003	0.386138	0.386138	0.386138	0.386138	0.386138	0.161818	0.386138	0.386138	0.386138	0.386138	0.386138	0.386138	0.732003	0.386138	0.386138	0.386138	0.253923	0.386138	0.386138	0.386138	0.386138
0.386138	0.386138	0.386138	0.386138	0.386138	0.985181	0.386138	0.386138	0.386138	0.386138	0.386138	0.386138	0.386138	0.386138	0.386138	0.386138	0.386138	0.386138	0.253923	0.386138	0.386138	0.386138	0.386138	0.386138	0.386138	0.386138	0.386138	0.386138	0.732003	0.386138	0.386138	0.386138	0.386138	0.386138	0.161818	0.386138	0.386138	0.386138	0.386138	0.386138	0.386138	0.732003	0.386138	0.386138	0.386138	0.253923	0.386138	0.386138	0.386138	0.386138
0.386138	0.386138	0.386138	0.386138	0.386138	0.985181	0.386138	0.386138	0.386138	0.386138	0.386138	0.386138	0.386138	0.386138	0.386138	0.386138	0.386138	0.386138	0.253923	0.386138	0.386138	0.386138	0.386138	0.386138	0.386138	0.386138	0.386138	0.386138	0.732003	0.386138	0.386138	0.386138	0.386138	0.386138	0.161818	0.386138	0.386138	0.386138	0.386138	0.386138	0.386138	0.732003	0.386138	0.386138	0.386138	0.253923	0.386138	0.386138	0.386138	0.386138
0.386138	0.386138	0.386138	0.386138	0.386138	0.985181	0.386138	0.386138	0.386138	0.386138	0.386138	0.386138	0.386138	0.386138	0.386138	0.386138	0.386138	0.386138	0.253923	0.386138	0.386138	0.386138	0.386138	0.386138	0.386138	0.386138	0.386138	0.386138	0.732003	0.386138	0.386138	0.386138	0.386138	0.386138	0.161818	0.386138	0.386138	0.386138	0.386138	0.386138	0.386138	0.732003	0.386138	0.386138	0.386138	0.253923	0.386138	0.386138	0.386138	0.386138
0.386138	0.386138	0.386138	0.386138	0.386138	0.985181	0.386138	0.386138	0.386138	0.386138	0.386138	0.386138	0.386138	0.386138	0.386138	0.386138	0.386138	0.386138	0.253923	0.386138	0.386138	0.386138	0.386138	0.386138	0.386138	0.386138	0.386138	0.386138	0.732003	0.386138	0.386138	0.386138	0.386138	0.386138	0.161818	0.386138	0.386138	0.386138	0.386138	0.386138	0.386138	0.732003	0.386138	0.386138	0.386138	0.253923	0.386138	0.386138	0.386138	0.386138
0.386138	0.386138	0.386138	0.386138	0.386138	0.985181	0.386138	0.386138	0.386138	0.386138	0.386138	0.386138	0.386138	0.386138	0.386138	0.386138	0.386138	0.386138	0.253923	0.386138	0.386138	0.386138	0.386138	0.386138	0.386138	0.386138	0.386138	0.386138	0.732003	0.386138	0.386138	0.386138	0.386138	0.386138	0.161818	0.386138	0.386138	0.386138	0.386138	0.386138	0.386138	0.732003	0.386138	0.386138	0.386138	0.253923	0.386138	0.386138	0.386138	0.386138
0.386138	0.386138	0.386138	0.386138	0.386138	0.985181	0.386138	0.386138	0.386138	0.386138	0.386138	0.386138	0.386138	0.386138	0.386138	0.386138	0.386138	0.386138	0.253923	0.386138	0.386138	0.386138	0.386138	0.386138	0.386138	0.386138	0.386138	0.386138	0.732003	0.386138	0.386138	0.386138	0.386138	0.386138	0.161818	0.386138	0.386138	0.386138	0.386138	0.386138	0.386138	0.732003	0.386138	0.386138	0.386138	0.253923	0.386138	0.386138	0.386138	0.386138
0.386138	0.386138	0.386138	0.386138	0.386138	0.985181	0.386138	0.386138	0.386138	0.386138	0.386138	0.386138	0.386138	0.386138	0.386138	0.386138	0.386138	0.386138	0.253923	0.386138	0.386138	0.386138	0.386138	0.386138	0.386138	0.386138	0.386138	0.386138	0.732003	0.386138	0.386138	0.386138	0.386138	0.386138	0.161818	0.386138	0.386138	0.386138	0.386138	0.386138	0.386138	0.732003	0.386138	0.386138	0.386138	0.253923	0.386138	0.386138	0.386138	0.386138
0.386138	0.386138	0.386138	0.386138	0.386138	0.985181	0.386138	0.386138	0.386138	0.386138	0.386138	0.386138	0.386138	0.386138	0.386138	0.386138	0.386138	0.386138	0.253923	0.386138	0.386138	0.386138	0.386138	0.386138	0.386138	0.386138	0.386138	0.386138	0.732003	0.386138	0.386138	0.386138	0.386138	0.386138	0.161818	0.386138	0.386138	0.386138	0.386138	0.386138	0.386138	0.732003	0.386138	0.386138	0.386138	0.253923	0.386138	0.386138	0.386138	0.386138
0.386138	0.386138	0.386138	0.386138	0.386138	0.985181	0.386138	0.386138	0.386138	0.386138	0.386138	0.386138	0.386138	0.386138	0.386138	0.386138	0.386138	0.386138	0.253923	0.386138	0.386138	0.386138	0.386138	0.386138	0.386138	0.386138	0.386138	0.386138	0.732003	0.386138	0.386138	0.386138	0.386138	0.386138	0.161818	0.386138	0.386138	0.386138	0.386138	0.386138	0.386138	0.732003	0.386138	0.386138	0.386138	0.253923	0.386138	0.386138	0.386138	0.386138
0.386138	0.386138	0.386138	0.386138	0.386138	0.985181	0.386138	0.386138	0.386138	0.386138	0.386138	0.386138	0.386138	0.386138	0.386138	0.386138	0.386138	0.386138	0.253923	0.386138	0.386138	0.386138	0.386138	0.386138	0.386138	0.386138	0.386138	0.386138	0.732003	0.386138	0.386138	0.386138	0.386138	0.386138	0.161818	0.386138	0.386138	0.386138	0.386138	0.386138	0.386138	0.732003	0.386138	0.386138	0.386138	0.253923	0.386138	0.386138	0.386138	0.386138
0.386138	0.386138	0.386138	0.386138	0.386138	0.985181	0.386138	0.386138	0.386138	0.386138	0.386138	0.386138	0.386138	0.386138	0.386138	0.386138	0.386138	0.386138	0.253923	0.386138	0.386138	0.386138	0.386138	0.386138	0.386138	0.386138	0.386138	0.386138	0.732003	0.386138	0.386138	0.386138	0.386138	0.386138	0.161818	0.386138	0.386138	0.386138	0.386138	0.386138	0.386138	0.732003	0.386138	0.386138	0.386138	0.253923	0.386138	0.386138	0.386138	0.386138
0.386138	0.386138	0.386138	0.386138	0.386138	0.985181	0.386138	0.386138	0.386138	0.386138	0.386138	0.386138	0.386138	0.386138	0.386138	0.386138	0.386138	0.386138	0.253923	0.386138	0.386138	0.386138	0.386138	0.386138	0.386138	0.386138	0.386138	0.386138	0.732003	0.386138	0.386138	0.386138	0.386138	0.386138	0.161818	0.386138	0.386138	0.386138	0.386138	0.386138	0.386138	0.732003	0.386138	0.386138	0.386138	0.253923	0.386138	0.386138	0.386138	0.386138
0.386138	0.386138	0.386138	0.386138	0.386138	0.985181	0.386138	0.386138	0.386138	0.386138	0.386138	0.386138	0.386138	0.386138	0.386138	0.386138	0.386138	0.386138	0.253923	0.386138	0.386138	0.386138	0.386138	0.386138	0.386138	0.386138	0.386138	0.386138	0.732003	0.386138	0.386138	0.386138	0.386138	0.386138	0.161818	0.386138	0.386138	0.386138	0.386138	0.386138	0.386138	0.732003	0.386138	0.386138	0.386138	0.253923	0.386138	0.386138	0.386138	0.386138
0.386138	0.386138	0.386138	0.386138	0.386138	0.985181	0.386138	0.386138	0.386138	0.386138	0.386138	0.386138	0.386138	0.386138	0.386138	0.386138	0.386138	0.386138	0.253923	0.386138	0.386138	0.386138	0.386138	0.386138	0.386138	0.386138	0.386138	0.386138	0.732003	0.386138	0.386138	0.386138	0.386138	0.386138	0.161818	0.386138	0.386138	0.386138	0.386138	0.386138	0.386138	0.732003	0.386138	0.386138	0.386138	0.253923	0.386138	0.386138	0.386138	0.386138
0.386138	0.386138	0.386138	0.386138	0.386138	0.985181	0.386138	0.386138	0.386138	0.386138	0.386138	0.386138	0.386138	0.386138	0.386138	0.386138	0.386138	0.386138	0.253923	0.386138	0.386138	0.386138	0.386138	0.386138	0.386138	0.386138	0.386138	0.386138	0.732003	0.386138	0.386138	0.386138	0.386138	0.386138	0.161818	0.386138	0.386138	0.386138	0.386138	0.386138	0.386138	0.732003	0.386138	0.386138	0.386138	0.253923	0.386138	0.386138	0.386138	0.386138
0.386138	0.386138	0.386138	0.386138	0.386138	0.985181	0.386138	0.386138	0.386138	0.386138	0.386138	0.386138	0.386138	0.386138	0.386138	0.386138	0.386138	0.386138	0.253923	0.386138	0.386138	0.386138	0.386138	0.386138	0.386138	0.386138	0.386138	0.386138	0.732003	0.386138	0.386138	0.386138	0.386138	0.386138	0.161818	0.386138	0.386138	0.386138	0.386138	0.386138	0.386138	0.732003	0.386138	0.386138	0.386138	0.253923	0.386138	0.386138	0.386138	0.386138
0.386138	0.386138	0.386138	0.386138	0.386138	0.985181	0.386138	0.386138	0.386138	0.386138	0.386138	0.386138	0.386138	0.386138	0.386138	0.386138	0.386138	0.386138	0.253923	0.386138	0.386138	0.386138	0.386138	0.386138	0.386138	0.386138	0.386138	0.386138	0.732003	0.386138	0.386138	0.386138	0.386138	0.386138	0.161818	0.386138	0.386138	0.386138	0.386138	0.386138	0.386138	0.732003	0.386138	0.386138	0.386138	0.253923	0.386138	0.386138	0.386138	0.386138
0.386138	0.386138	0.386138	0.386138	0.386138	0.985181	0.386138	0.386138	0.386138	0.386138	0.386138	0.386138	0.386138	0.386138	0.386138	0.386138	0.386138	0.386138	0.253923	0.386138	0.386138	0.386138	0.386138	0.386138	0.386138	0.386138	0.386138	0.386138	0.732003	0.386138	0.386138	0.386138	0.386138	0.386138	0.161818	0.386138	0.386138	0.386138	0.386138	0.386138	0.386138	0.732003	0.386138	0.386138	0.386138	0.253923	0.386138	0.386138	0.386138	0.386138
0.386138	0.386138	0.386138	0.386138	0.386138	0.985181	0.386138	0.386138	0.386138	0.386138	0.386138	0.386138	0.386138	0.386138	0.386138	0.386138	0.386138	0.386138	0.253923	0.386138	0.386138	0.386138	0.386138	0.386138	0.386138	0.386138	0.386138	0.386138	0.732003	0.386138	0.386138	0.386138	0.386138	0.386138	0.161818	0.386138	0.386138	0.386138	0.386138	0.386138	0.386138	0.732003	0.386138	0.386138	0.386138	0.253923	0.386138	0.386138	0.386138	0.386138
0.386138	0.386138	0.386138	0.386138	0.386138	0.985181	0.386138	0.386138	0.386138	0.386138	0.386138	0.386138	0.386138	0.386138	0.386138	0.386138	0.386138	0.386138	0.253923	0.386138	0.386138	0.386138	0.386138	0.386138	0.386138	0.386138	0.386138	0.386138	0.732003	0.386138	0.386138	0.386138	0.386138	0.386138	0.161818	0.386138	0.386138	0.386138	0.386138	0.386138	0.386138	0.732003	0.386138	0.386138	0.386138	0.253923	0.386138	0.386138	0.386138	0.386138
0.386138	0.386138	0.386138	0.386138	0.386138	0.985181	0.386138	0.386138	0.386138	0.386138	0.386138	0.386138	0.386138	0.386138	0.386138	0.386138	0.386138	0.386138	0.253923	0.386138	0.386138	0.386138	0.386138	0.386138	0.386138	0.386138	0.386138	0.386138	0.732003	0.386138	0.386138	0.386138	0.386138	0.386138	0.161818	0.386138	0.386138	0.386138	0.386138	0.386138	0.386138	0.732003	0.386138	0.386138	0.386138	0.253923	0.386138	0.386138	0.386138	0.386138
0.386138	0.386138	0.386138	0.386138	0.386138	0.985181	0.386138	0.386138	0.386138	0.386138	0.386138	0.386138	0.386138	0.386138	0.386138	0.386138	0.386138	0.386138	0.253923	0.386138	0.386138	0.386138	0.386138	0.386138	0.386138	0.386138	0.386138	0.386138	0.732003	0.386138	0.386138	0.386138	0.386138	0.386138	0.161818	0.386138	0.386138	0.386138	0.386138	0.386138	0.386138	0.732003	0.386138	0.386138	0.386138	0.253923	0.386138	0.386138	0.386138	0.386138
0.386138	0.386138	0.386138	0.386138	0.386138	0.985181	0.386138	0.386138	0.386138	0.386138	0.386138	0.386138	0.386138	0.386138	0.386138	0.386138	0.386138	0.386138	0.253923	0.386138	0.386138	0.386138	0.386138	0.386138	0.386138	0.386138	0.386138	0.386138	0.732003	0.386138	0.386138	0.386138	0.386138	0.386138	0.161818	0.386138	0.386138	0.386138	0.386138	0.386138	0.386138	0.732003	0.386138	0.386138	0.386138	0.253923	0.386138	0.386138	0.386138	0.386138
0.386138	0.386138	0.386138	0.386138	0.386138	0.985181	0.386138	0.386138	0.386138	0.386138	0.386138	0.386138	0.386138	0.386138	0.386138	0.386138	0.386138	0.386138	0.253923	0.386138	0.386138	0.386138	0.386138	0.386138	0.386138	0.386138	0.386138	0.386138	0.732003	0.386138	0.386138	0.386138	0.386138	0.386138	0.161818	0.386138	0.386138	0.386138	0.386138	0.386138	0.386138	0.732003	0.386138	0.386138	0.386138	0.253923	0.386138	0.386138	0.386138	0.386138
0.386138	0.386138	0.386138	0.386138	0.386138	0.985181	0.386138	0.386138	0.386138	0.386138	0.386138	0.386138	0.386138	0.386138	0.386138	0.386138	0.386138	0.386138	0.253923	0.386138	0.386138	0.386138	0.386138	0.386138	0.386138	0.386138	0.386138	0.386138	0.732003	0.386138	0.386138	0.386138	0.386138	0.386138	0.161818	0.386138	0.386138	0.386138	0.386138	0.386138	0.386138	0.732003	0.386138	0.386138	0.386138	0.253923	0.386138	0.386138	0.386138	0.386138
0.386138	0.386138	0.386138	0.386138	0.386138	0.985181	0.386138	0.386138	0.386138	0.386138	0.386138	0.386138	0.386138	0.386138	0.386138	0.386138	0.386138	0.386138	0.253923	0.386138	0.386138	0.386138	0.386138	0.386138	0.386138	0.386138	0.386138	0.386138	0.732003	0.386138	0.386138	0.386138	0.386138	0.386138	0.161818	0.386138	0.386138	0.386138	0.386138	0.386138	0.386138	0.732003	0.386138	0.386138	0.386138	0.253923	0.386138	0.386138	0.386138	0.386138
0.386138	0.386138	0.386138	0.386138	0.386138	0.985181	0.386138	0.386138	0.386138	0.386138	0.386138	0.386138	0.386138	0.386138	0.386138	0.386138	0.386138	0.386138	0.253923	0.386138	0.386138	0.386138	0.386138	0.386138	0.386138	0.386138	0.386138	0.386138	0.732003	0.386138	0.386138	0.386138	0.386138	0.386138	0.161818	0.386138	0.386138	0.386138	0.386138	0.386138	0.386138	0.732003	0.386138	0.386138	0.386138	0.253923	0.386138	0.386138	0.386138	0.386138
0.386138	0.386138	0.386138	0.386138	0.386138	0.985181	0.386138	0.386138	0.386138	0.386138	0.386138	0.386138	0.386138	0.386138	0.386138	0.386138	0.386138	0.386138	0.253923	0.386138	0.386138	0.386138	0.386138	0.386138	0.386138	0.386138	0.386138	0.386138	0.732003	0.386138	0.386138	0.386138	0.386138	0.386138	0.161818	0.386138	0.386138	0.386138	0.386138	0.386138	0.386138	0.732003	0.386138	0.386138	0.386138	0.253923	0.386138	0.386138	0.386138	0.386138
0.386138	0.386138	0.386138	0.386138	0.386138	0.985181	0.386138	0.386138	0.386138	0.386138	0.386138	0.386138	0.386138	0.386138	0.386138	0.386138	0.386138	0.386138	0.253923	0.386138	0.386138	0.386138	0.386138	0.386138	0.386138	0.386138	0.386138	0.386138	0.732003	0.386138	0.386138	0.386138	0.386138	0.386138	0.161818	0.386138	0.386138	0.386138	0.386138	0.386138	0.386138	0.732003	0.386138	0.386138	0.386138	0.253923	0.386138	0.386138	0.386138	0.386138
0.386138	0.386138	0.386138	0.386138	0.386138	0.985181	0.386138	0.386138	0.386138	0.386138	0.386138	0.386138	0.386138	0.386138	0.386138	0.386138	0.386138	0.386138	0.253923	0.386138	0.386138	0.386138	0.386138	0.386138	0.386138	0.386138	0.386138	0.386138	0.732003	0.386138	0.386138	0.386138	0.386138	0.386138	0.161818	0.386138	0.386138	0.386138	0.386138	0.386138	0.386138	0.732003	0.386138	0.386138	0.386138	0.253923	0.386138	0.386138	0.386138	0.386138
0.386138	0.386138	0.386138	0.386138	0.386138	0.985181	0.386138	0.386138	0.386138	0.386138	0.386138	0.386138	0.386138	0.386138	0.386138	0.386138	0.386138	0.386138	0.253923	0.386138	0.386138	0.386138	0.386138	0.386138	0.386138	0.386138	0.386138	0.386138	0.732003	0.386138	0.386138	0.386138	0.386138	0.386138	0.161818	0.386138	0.386138	0.386138	0.386138	0.386138	0.386138	0.732003	0.386138	0.386138	0.386138	0.253923	0.386138	0.386138	0.386138	0.386138
0.386138	0.386138	0.386138	0.386138	0.386138	0.985181	0.386138	0.386138	0.386138	0.386138	0.386138	0.386138	0.386138	0.386138	0.386138	0.386138	0.386138	0.386138	0.253923	0.386138	0.386138	0.386138	0.386138	0.386138	0.386138	0.386138	0.386138	0.386138	0.732003	0.386138	0.386138	0.386138	0.386138	0.386138	0.161818	0.386138	0.386138	0.386138	0.386138	0.386138	0.386138	0.732003	0.386138	0.386138	0.386138	0.253923	0.386138	0.386138	0.386138	0.386138
0.386138	0.386138	0.386138	0.386138	0.386138	0.985181	0.386138	0.386138	0.386138	0.386138	0.386138	0.386138	0.386138	0.386138	0.386138	0.386138	0.386138	0.386138	0.253923	0.386138	0.386138	0.386138	0.386138	0.386138	0.386138	0.386138	0.386138	0.386138	0.732003	0.386138	0.386138	0.386138	0.386138	0.386138	0.161818	0.386138	0.386138	0.386138	0.386138	0.386138	0.386138	0.732003	0.386138	0.386138	0.386138	0.253923	0.386138	0.386138	0.386138	0.386138
0.386138	0.386138	0.386138	0.386138	0.386138	0.985181	0.386138	0.386138	0.386138	0.386138	0.386138	0.386138	0.386138	0.386138	0.386138	0.386138	0.386138	0.386138	0.253923	0.386138	0.386138	0.386138	0.386138	0.386138	0.386138	0.386138	0.386138	0.386138	0.732003	0.386138	0.386138	0.386138	0.386138	0.386138	0.161818	0.386138	0.386138	0.386138	0.386138	0.386138	0.386138	0.732003	0.386138	0.386138	0.386138	0.253923	0.386138	0.386138	0.386138	0.386138
0.386138	0.386138	0.386138	0.386138	0.386138	0.985181	0.386138	0.386138	0.386138	0.386138	0.386138	0.386138	0.386138	0.386138	0.386138	0.386138	0.386138	0.386138	0.253923	0.386138	0.386138	0.386138	0.386138	0.386138	0.386138	0.386138	0.386138	0.386138	0.732003	0.386138	0.386138	0.386138	0.386138	0.386138	0.161818	0.386138	0.386138	0.386138	0.386138	0.386138	0.386138	0.732003	0.386138	0.386138	0.386138	0.253923	0.386138	0.386138	0.386138	0.386138
0.386138	0.386138	0.386138	0.386138	0.386138	0.985181	0.386138	0.386138	0.386138	0.386138	0.386138	0.386138	0.386138	0.386138	0.386138	0.386138	0.386138	0.386138	0.253923	0.386138	0.386138	0.386138	0.386138	0.386138	0.386138	0.386138	0.386138	0.386138	0.732003	0.386138	0.386138	0.386138	0.386138	0.386138	0.161818	0.386138	0.386138	0.386138	0.386138	0.386138	0.386138	0.732003	0.386138	0.386138	0.386138	0.253923	0.386138	0.386138	0.386138	0.386138
0.386138	0.386138	0.386138	0.386138	0.386138	0.985181	0.386138	0.386138	0.386138	0.386138	0.386138	0.386138	0.386138	0.386138	0.386138	0.386138	0.386138	0.386138	0.253923	0.386138	0.386138	0.386138	0.386138	0.386138	0.386138	0.386138	0.386138	0.386138	0.732003	0.386138	0.386138	0.386138	0.386138	0.386138	0.161818	0.386138	0.386138	0.386138	0.386138	0.386138	0.386138	0.732003	0.386138	0.386138	0.386138	0.253923	0.386138	0.386138	0.386138	0.386138
0.386138	0.386138	0.386138	0.386138	0.386138	0.985181	0.386138	0.386138	0.386138	0.386138	0.386138	0.386138	0.386138	0.386138	0.386138	0.386138	0.386138	0.386138	0.253923	0.386138	0.386138	0.386138	0.386138	0.386138	0.386138	0.386138	0.386138	0.386138	0.732003	0.386138	0.386138	0.386138	0.386138	0.386138	0.161818	0.386138	0.386138	0.386138	0.386138	0.386138	0.386138	0.732003	0.386138	0.386138	0.386138	0.253923	0.386138	0.386138	0.386138	0.386138
0.386138	0.386138	0.386138	0.386138	0.386138	0.985181	0.386138	0.386138	0.386138	0.386138	0.386138	0.386138	0.386138	0.386138	0.386138	0.386138	0.386138	0.386138	0.253923	0.386138	0.386138	0.386138	0.386138	0.386138	0.386138	0.386138	0.386138	0.386138	0.732003	0.386138	0.386138	0.386138	0.386138	0.386138	0.161818	0.386138	0.386138	0.386138	0.386138	0.386138	0.386138	0.732003	0.386138	0.386138	0.386138	0.253923	0.386138	0.386138	0.386138	0.386138
0.386138	0.386138	0.386138	0.386138	0.386138	0.985181	0.386138	0.386138	0.386138	0.386138	0.386138	0.386138	0.386138	0.386138	0.386138	0.386138	0.386138	0.386138	0.253923	0.386138	0.386138	0.386138	0.386138	0.386138	0.386138	0.386138	0.386138	0.386138	0.732003	0.386138	0.386138	0.386138	0.386138	0.386138	0.161818	0.386138	0.386138	0.386138	0.386138	0.386138	0.386138	0.732003	0.386138	0.386138	0.386138	0.253923	0.386138	0.386138	0.386138	0.386138
0.386138	0.386138	0.386138	0.386138	0.386138	0.985181	0.386138	0.386138	0.386138	0.386138	0.386138	0.386138	0.386138	0.386138	0.386138	0.386138	0.386138	0.386138	0.253923	0.386138	0.386138	0.386138	0.386138	0.386138	0.386138	0.386138	0.386138	0.386138	0.732003	0.386138	0.386138	0.386138	0.386138	0.386138	0.161818	0.386138	0.386138	0.386138	0.386138	0.386138	0.386138	0.732003	0.386138	0.386138	0.386138	0.253923	0.386138	0.386138	0.386138	0.386138
0.386138	0.386138	0.386138	0.386138	0.386138	0.985181	0.386138	0.386138	0.386138	0.386138	0.386138	0.386138	0.386138	0.386138	0.386138	0.386138	0.386138	0.386138	0.253923	0.386138	0.386138	0.386138	0.386138	0.386138	0.386138	0.386138	0.386138	0.386138	0.732003	0.386138	0.386138	0.386138	0.386138	0.386138	0.161818	0.386138	0.386138	0.386138	0.386138	0.386138	0.386138	0.732003	0.386138	0.386138	0.386138	0.253923	0.386138	0.386138	0.386138	0.386138
0.386138	0.386138	0.386138	0.386138	0.386138	0.985181	0.386138	0.386138	0.386138	0.386138	0.386138	0.386138	0.386138	0.386138	0.386138	0.386138	0.386138	0.386138	0.253923	0.386138	0.386138	0.386138	0.386138	0.386138	0.386138	0.386138	0.386138	0.386138	0.732003	0.386138	0.386138	0.386138	0.386138	0.386138	0.161818	0.386138	0.386138	0.386138	0.386138	0.386138	0.386138	0.732003	0.386138	0.386138	0.386138	0.253923	0.386138	0.386138	0.386138	0.386138
0.386138	0.386138	0.386138	0.386138	0.386138	0.985181	0.386138	0.386138	0.386138	0.386138	0.386138	0.386138	0.386138	0.386138	0.386138	0.386138	0.386138	0.386138	0.253923	0.386138	0.386138	0.386138	0.386138	0.386138	0.386138	0.386138	0.386138	0.386138	0.732003	0.386138	0.386138	0.386138	0.386138	0.386138	0.161818	0.386138	0.386138	0.386138	0.386138	0.386138	0.386138	0.732003	0.386138	0.386138	0.386138	0.253923	0.386138	0.386138	0.386138	0.386138
0.386138	0.386138	0.386138	0.386138	0.386138	0.985181	0.386138	0.386138	0.386138	0.386138	0.386138	0.386138	0.386138	0.386138	0.386138	0.386138	0.386138	0.386138	0.253923	0.386138	0.386138	0.386138	0.386138	0.386138	0.386138	0.386138	0.386138	0.386138	0.732003	0.386138	0.386138	0.386138	0.386138	0.386138	0.161818	0.386138	0.386138	0.386138	0.386138	0.386138	0.386138	0.732003	0.386138	0.386138	0.386138	0.253923	0.386138	0.386138	0.386138	0.386138
0.386138	0.386138	0.386138	0.386138	0.386138	0.985181	0.386138	0.386138	0.386138	0.386138	0.386138	0.386138	0.386138	0.386138	0.386138	0.386138	0.386138	0.386138	0.253923	0.386138	0.386138	0.386138	0.386138	0.386138	0.386138	0.386138	0.386138	0.386138	0.732003	0.386138	0.386138	0.386138	0.386138	0.386138	0.161818	0.386138	0.386138	0.386138	0.386138	0.386138	0.386138	0.732003	0.386138	0.386138	0.386138	0.253923	0.386138	0.386138	0.386138	0.386138
0.386138	0.386138	0.386138	0.386138	0.386138	0.985181	0.386138	0.386138	0.386138	0.386138	0.386138	0.386138	0.386138	0.386138	0.386138	0.386138	0.386138	0.386138	0.253923	0.386138	0.386138	0.386138	0.386138	0.386138	0.386138	0.386138	0.386138	0.386138	0.732003	0.386138	0.386138	0.386138	0.386138	0.386138	0.161818	0.386138	0.386138	0.386138	0.386138	0.386138	0.386138	0.732003	0.386138	0.386138	0.386138	0.253923	0.386138	0.386138	0.386138	0.386138
0.386138	0.386138	0.386138	0.386138	0.386138	0.985181	0.386138	0.386138	0.386138	0.386138	0.386138	0.386138	0.386138	0.386138	0.386138	0.386138	0.386138	0.386138	0.253923	0.386138	0.386138	0.386138	0.386138	0.386138	0.386138	0.386138	0.386138	0.386138	0.732003	0.386138	0.386138	0.386138	0.386138	0.386138	0.161818	0.386138	0.386138	0.386138	0.386138	0.386138	0.386138	0.732003	0.386138	0.386138	0.386138	0.253923	0.386138	0.386138	0.386138	0.386138
0.386138	0.386138	0.386138	0.386138	0.386138	0.985181	0.386138	0.386138	0.386138	0.386138	0.386138	0.386138	0.386138	0.386138	0.386138	0.386138	0.386138	0.386138	0.253923	0.386138	0.386138	0.386138	0.386138	0.386138	0.386138	0.386138	0.386138	0.386138	0.732003	0.386138	0.386138	0.386138	0.386138	0.386138	0.161818	0.386138	0.386138	0.386138	0.386138	0.386138	0.386138	0.732003	0.386138	0.386138	0.386138	0.253923	0.386138	0.386138	0.386138	0.386138
0.386138	0.386138	0.386138	0.386138	0.386138	0.985181	0.386138	0.386138	0.386138	0.386138	0.386138	0.386138	0.386138	0.386138	0.386138	0.386138	0.386138	0.386138	0.253923	0.386138	0.386138	0.386138	0.386138	0.386138	0.386138	0.386138	0.386138	0.386138	0.732003	0.386138	0.386138	0.386138	0.386138	0.386138	0.161818	0.386138	0.386138	0.386138	0.386138	0.386138	0.386138	0.732003	0.386138	0.386138	0.386138	0.253923	0.386138	0.386138	0.386138	0.386138
0.386138	0.386138	0.386138	0.386138	0.386138	0.985181	0.386138	0.386138	0.386138	0.386138	0.386138	0.386138	0.386138	0.386138	0.386138	0.386138	0.386138	0.386138	0.253923	0.386138	0.386138	0.386138	0.386138	0.386138	0.386138	0.386138	0.386138	0.386138	0.732003	0.386138	0.386138	0.386138	0.386138	0.386138	0.161818	0.386138	0.386138	0.386138	0.386138	0.386138	0.386138	0.732003	0.386138	0.386138	0.386138	0.253923	0.386138	0.386138	0.386138	0.386138
0.386138	0.386138	0.386138	0.386138	0.386138	0.985181	0.386138	0.386138	0.386138	0.386138	0.386138	0.386138	0.386138	0.386138	0.386138	0.386138	0.386138	0.386138	0.253923	0.386138	0.386138	0.386138	0.386138	0.386138	0.386138	0.386138	0.386138	0.386138	0.732003	0.386138	0.386138	0.386138	0.386138	0.386138	0.161818	0.386138	0.386138	0.386138	0.386138	0.386138	0.386138	0.732003	0.386138	0.386138	0.386138	0.253923	0.386138	0.386138	0.386138	0.386138
0.386138	0.386138	0.386138	0.386138	0.386138	0.985181	0.386138	0.386138	0.386138	0.386138	0.386138	0.386138	0.386138	0.386138	0.386138	0.386138	0.386138	0.386138	0.253923	0.386138	0.386138	0.386138	0.386138	0.386138	0.386138	0.386138	0.386138	0.386138	0.732003	0.386138	0.386138	0.386138	0.386138	0.386138	0.161818	0.386138	0.386138	0.386138	0.386138	0.386138	0.386138	0.732003	0.386138	0.386138	0.386138	0.253923	0.386138	0.386138	0.386138	0.386138
0.386138	0.386138	0.386138	0.386138	0.386138	0.985181	0.386138	0.386138	0.386138	0.386138	0.386138	0.386138	0.386138	0.386138	0.386138	0.386138	0.386138	0.386138	0.253923	0.386138	0.386138	0.386138	0.386138	0.386138	0.386138	0.386138	0.386138	0.386138	0.732003	0.386138	0.386138	0.386138	0.386138	0.386138	0.161818	0.386138	0.386138	0.386138	0.386138	0.386138	0.386138	0.732003	0.386138	0.386138	0.386138	0.253923	0.386138	0.386138	0.386138	0.386138
0.386138	0.386138	0.386138	0.386138	0.386138	0.985181	0.386138	0.386138	0.386138	0.386138	0.386138	0.386138	0.386138	0.386138	0.386138	0.386138	0.386138	0.386138	0.253923	0.386138	0.386138	0.386138	0.386138	0.386138	0.386138	0.386138	0.386138	0.386138	0.732003	0.386138	0.386138	0.386138	0.386138	0.386138	0.161818	0.386138	0.386138	0.386138	0.386138	0.386138	0.386138	0.732003	0.386138	0.386138	0.386138	0.253923	0.386138	0.386138	0.386138	0.386138
0.386138	0.386138	0.386138	0.386138	0.386138	0.985181	0.386138	0.386138	0.386138	0.386138	0.386138	0.386138	0.386138	0.386138	0.386138	0.386138	0.386138	0.386138	0.253923	0.386138	0.386138	0.386138	0.386138	0.386138	0.386138	0.386138	0.386138	0.386138	0.732003	0.386138	0.386138	0.386138	0.386138	0.386138	0.161818	0.386138	0.386138	0.386138	0.386138	0.386138	0.386138	0.732003	0.386138	0.386138	0.386138	0.253923	0.386138	0.386138	0.386138	0.386138
0.386138	0.386138	0.386138	0.386138	0.386138	0.985181	0.386138	0.386138	0.386138	0.386138	0.386138	0.386138	0.386138	0.386138	0.386138	0.386138	0.386138	0.386138	0.253923	0.386138	0.386138	0.386138	0.386138	0.386138	0.386138	0.386138	0.386138	0.386138	0.732003	0.386138	0.386138	0.386138	0.386138	0.386138	0.161818	0.386138	0.386138	0.386138	0.386138	0.386138	0.386138	0.732003	0.386138	0.386138	0.386138	0.253923	0.386138	0.386138	0.386138	0.386138
0.386138	0.386138	0.386138	0.386138	0.386138	0.985181	0.386138	0.386138	0.386138	0.386138	0.386138	0.386138	0.386138	0.386138	0.386138	0.386138	0.386138	0.386138	0.253923	0.386138	0.386138	0.386138	0.386138	0.386138	0.386138	0.386138	0.386138	0.386138	0.732003	0.386138	0.386138	0.386138	0.386138	0.386138	0.161818	0.386138	0.386138	0.386138	0.386138	0.386138	0.386138	0.732003	0.386138	0.386138	0.386138	0.253923	0.386138	0.386138	0.386138	0.386138
0.386138	0.386138	0.386138	0.386138	0.386138	0.985181	0.386138	0.386138	0.386138	0.386138	0.386138	0.386138	0.386138	0.386138	0.386138	0.386138	0.386138	0.386138	0.253923	0.386138	0.386138	0.386138	0.386138	0.386138	0.386138	0.386138	0.386138	0.386138	0.732003	0.386138	0.386138	0.386138	0.386138	0.386138	0.161818	0.386138	0.386138	0.386138	0.386138	0.386138	0.386138	0.732003	0.386138	0.386138	0.386138	0.253923	0.386138	0.386138	0.386138	0.386138
0.386138	0.386138	0.386138	0.386138	0.386138	0.985181	0.386138	0.386138	0.386138	0.386138	0.386138	0.386138	0.386138	0.386138	0.386138	0.386138	0.386138	0.386138	0.253923	0.386138	0.386138	0.386138	0.386138	0.386138	0.386138	0.386138	0.386138	0.386138	0.732003	0.386138	0.386138	0.386138	0.386138	0.386138	0.161818	0.386138	0.386138	0.386138	0.386138	0.386138	0.386138	0.732003	0.386138	0.386138	0.386138	0.253923	0.386138	0.386138	0.386138	0.386138
0.386138	0.386138	0.386138	0.386138	0.386138	0.985181	0.386138	0.386138	0.386138	0.386138	0.386138	0.386138	0.386138	0.386138	0.386138	0.386138	0.386138	0.386138	0.253923	0.386138	0.386138	0.386138	0.386138	0.386138	0.386138	0.386138	0.386138	0.386138	0.732003	0.386138	0.386138	0.386138	0.386138	0.386138	0.161818	0.386138	0.386138	0.386138	0.386138	0.386138	0.386138	0.732003	0.386138	0.386138	0.386138	0.253923	0.386138	0.386138	0.386138	0.386138
0.386138	0.386138	0.386138	0.386138	0.386138	0.985181	0.386138	0.386138	0.386138	0.386138	0.386138	0.386138	0.386138	0.386138	0.386138	0.386138	0.386138	0.386138	0.253923	0.386138	0.386138	0.386138	0.386138	0.386138	0.386138	0.386138	0.386138	0.386138	0.732003	0.386138	0.386138	0.386138	0.386138	0.386138	0.161818	0.386138	0.386138	0.386138	0.386138	0.386138	0.386138	0.732003	0.386138	0.386138	0.386138	0.253923	0.386138	0.386138	0.386138	0.386138
0.386138	0.386138	0.386138	0.386138	0.386138	0.985181	0.386138	0.386138	0.386138	0.386138	0.386138	0.386138	0.386138	0.386138	0.386138	0.386138	0.386138	0.386138	0.253923	0.386138	0.386138	0.386138	0.386138	0.386138	0.386138	0.386138	0.386138	0.386138	0.732003	0.386138	0.386138	0.386138	0.386138	0.386138	0.161818	0.386138	0.386138	0.386138	0.386138	0.386138	0.386138	0.732003	0.386138	0.386138	0.386138	0.253923	0.386138	0.386138	0.386138	0.386138
0.386138	0.386138	0.386138	0.386138	0.386138	0.985181	0.386138	0.386138	0.386138	0.386138	0.386138	0.386138	0.386138	0.386138	0.386138	0.386138	0.386138	0.386138	0.253923	0.386138	0.386138	0.386138	0.386138	0.386138	0.386138	0.386138	0.386138	0.386138	0.732003	0.386138	0.386138	0.386138	0.386138	0.386138	0.161818	0.386138	0.386138	0.386138	0.386138	0.386138	0.386138	0.732003	0.386138	0.386138	0.386138	0.253923	0.386138	0.386138	0.386138	0.386138
0.386138	0.386138	0.386138	0.386138	0.386138	0.985181	0.386138	0.386138	0.386138	0.386138	0.386138	0.386138	0.386138	0.386138	0.386138	0.386138	0.386138	0.386138	0.253923	0.386138	0.386138	0.386138	0.386138	0.386138	0.386138	0.386138	0.386138	0.386138	0.732003	0.386138	0.386138	0.386138	0.386138	0.386138	0.161818	0.386138	0.386138	0.386138	0.386138	0.386138	0.386138	0.732003	0.386138	0.386138	0.386138	0.253923	0.386138	0.386138	0.386138	0.386138
0.386138	0.386138	0.386138	0.386138	0.386138	0.985181	0.386138	0.386138	0.386138	0.386138	0.386138	0.386138	0.386138	0.386138	0.386138	0.386138	0.386138	0.386138	0.253923	0.386138	0.386138	0.386138	0.386138	0.386138	0.386138	0.386138	0.386138	0.386138	0.732003	0.386138	0.386138	0.386138	0.386138	0.386138	0.161818	0.386138	0.386138	0.386138	0.386138	0.386138	0.386138	0.732003	0.386138	0.386138	0.386138	0.253923	0.386138	0.386138	0.386138	0.386138
0.386138	0.386138	0.386138	0.386138	0.386138	0.985181	0.386138	0.386138	0.386138	0.386138	0.386138	0.386138	0.386138	0.386138	0.386138	0.386138	0.386138	0.386138	0.253923	0.386138	0.386138	0.386138	0.386138	0.386138	0.386138	0.386138	0.386138	0.386138	0.732003	0.386138	0.386138	0.386138	0.386138	0.386138	0.161818	0.386138	0.386138	0.386138	0.386138	0.386138	0.386138	0.732003	0.386138	0.386138	0.386138	0.253923	0.386138	0.386138	0.386138	0.386138
0.386138	0.386138	0.386138	0.386138	0.386138	0.985181	0.386138	0.386138	0.386138	0.386138	0.386138	0.386138	0.386138	0.386138	0.386138	0.386138	0.386138	0.386138	0.253923	0.386138	0.386138	0.386138	0.386138	0.386138	0.386138	0.386138	0.386138	0.386138	0.732003	0.386138	0.386138	0.386138	0.386138	0.386138	0.161818	0.386138	0.386138	0.386138	0.386138	0.386138	0.386138	0.732003	0.386138	0.386138	0.386138	0.253923	0.386138	0.386138	0.386138	0.386138
0.386138	0.386138	0.386138	0.386138	0.386138	0.985181	0.386138	0.386138	0.386138	0.386138	0.386138	0.386138	0.386138	0.386138	0.386138	0.386138	0.386138	0.386138	0.253923	0.386138	0.386138	0.386138	0.386138	0.386138	0.386138	0.386138	0.386138	0.386138	0.732003	0.386138	0.386138	0.386138	0.386138	0.386138	0.161818	0.386138	0.386138	0.386138	0.386138	0.386138	0.386138	0.732003	0.386138	0.386138	0.386138	0.253923	0.386138	0.386138	0.386138	0.386138
0.386138	0.386138	0.386138	0.386138	0.386138	0.985181	0.386138	0.386138	0.386138	0.386138	0.386138	0.386138	0.386138	0.386138	0.386138	0.386138	0.386138	0.386138	0.253923	0.386138	0.386138	0.386138	0.386138	0.386138	0.386138	0.386138	0.386138	0.386138	0.732003	0.386138	0.386138	0.386138	0.386138	0.386138	0.161818	0.386138	0.386138	0.386138	0.386138	0.386138	0.386138	0.732003	0.386138	0.386138	0.386138	0.253923	0.386138	0.386138	0.386138	0.386138
0.386138	0.386138	0.386138	0.386138	0.386138	0.985181	0.386138	0.386138	0.386138	0.386138	0.386138	0.386138	0.386138	0.386138	0.386138	0.386138	0.386138	0.386138	0.253923	0.386138	0.386138	0.386138	0.386138	0.386138	0.386138	0.386138	0.386138	0.386138	0.732003	0.386138	0.386138	0.386138	0.386138	0.386138	0.161818	0.386138	0.386138	0.386138	0.386138	0.386138	0.386138	0.732003	0.386138	0.386138	0.386138	0.253923	0.386138	0.386138	0.386138	0.386138
0.386138	0.386138	0.386138	0.386138	0.386138	0.985181	0.386138	0.386138	0.386138	0.386138	0.386138	0.386138	0.386138	0.386138	0.386138	0.386138	0.386138	0.386138	0.253923	0.386138	0.386138	0.386138	0.386138	0.386138	0.386138	0.386138	0.386138	0.386138	0.732003	0.386138	0.386138	0.386138	0.386138	0.386138	0.161818	0.386138	0.386138	0.386138	0.386138	0.386138	0.386138	0.732003	0.386138	0.386138	0.386138	0.253923	0.386138	0.386138	0.386138	0.386138
0.386138	0.386138	0.386138	0.386138	0.386138	0.985181	0.386138	0.386138	0.386138	0.386138	0.386138	0.386138	0.386138	0.386138	0.386138	0.386138	0.386138	0.386138	0.253923	0.386138	0.386138	0.386138	0.386138	0.386138	0.386138	0.386138	0.386138	0.386138	0.732003	0.386138	0.386138	0.386138	0.386138	0.386138	0.161818	0.386138	0.386138	0.386138	0.386138	0.386138	0.386138	0.732003	0.386138	0.386138	0.386138	0.253923	0.386138	0.386138	0.386138	0.386138
0.386138	0.386138	0.386138	0.386138	0.386138	0.985181	0.386138	0.386138	0.386138	0.386138	0.386138	0.386138	0.386138	0.386138	0.386138	0.386138	0.386138	0.386138	0.253923	0.386138	0.386138	0.386138	0.386138	0.386138	0.386138	0.386138	0.386138	0.386138	0.732003	0.386138	0.386138	0.386138	0.386138	0.386138	0.161818	0.386138	0.386138	0.386138	0.386138	0.386138	0.386138	0.732003	0.386138	0.386138	0.386138	0.253923	0.386138	0.386138	0.386138	0.386138
0.386138	0.386138	0.386138	0.386138	0.386138	0.985181	0.386138	0.386138	0.386138	0.386138	0.386138	0.386138	0.386138	0.386138	0.386138	0.386138	0.386138	0.386138	0.253923	0.386138	0.386138	0.386138	0.386138	0.386138	0.386138	0.386138	0.386138	0.386138	0.732003	0.386138	0.386138	0.386138	0.386138	0.386138	0.161818	0.386138	0.386138	0.386138	0.386138	0.386138	0.386138	0.732003	0.386138	0.386138	0.386138	0.253923	0.386138	0.386138	0.386138	0.386138
0.386138	0.386138	0.386138	0.386138	0.386138	0.985181	0.386138	0.386138	0.386138	0.386138	0.386138	0.386138	0.386138	0.386138	0.386138	0.386138	0.386138	0.386138	0.253923	0.386138	0.386138	0.386138	0.386138	0.386138	0.386138	0.386138	0.386138	0.386138	0.732003	0.386138	0.386138	0.386138	0.386138	0.386138	0.161818	0.386138	0.386138	0.386138	0.386138	0.386138	0.386138	0.732003	0.386138	0.386138	0.386138	0.253923	0.386138	0.386138	0.386138	0.386138
0.386138	0.386138	0.386138	0.386138	0.386138	0.985181	0.386138	0.386138	0.386138	0.386138	0.386138	0.386138	0.386138	0.386138	0.386138	0.386138	0.386138	0.386138	0.253923	0.386138	0.386138	0.386138	0.386138	0.386138	0.386138	0.386138	0.386138	0.386138	0.732003	0.386138	0.386138	0.386138	0.386138	0.386138	0.161818	0.386138	0.386138	0.386138	0.386138	0.386138	0.386138	0.732003	0.386138	0.386138	0.386138	0.253923	0.386138	0.386138	0.386138	0.386138
0.386138	0.386138	0.386138	0.386138	0.386138	0.985181	0.386138	0.386138	0.386138	0.386138	0.386138	0.386138	0.386138	0.386138	0.386138	0.386138	0.386138	0.386138	0.253923	0.386138	0.386138	0.386138	0.386138	0.386138	0.386138	0.386138	0.386138	0.386138	0.732003	0.386138	0.386138	0.386138	0.386138	0.386138	0.161818	0.386138	0.386138	0.386138	0.386138	0.386138	0.386138	0.732003	0.386138	0.386138	0.386138	0.253923	0.386138	0.386138	0.386138	0.386138
0.386138	0.386138	0.386138	0.386138	0.386138	0.985181	0.386138	0.386138	0.386138	0.386138	0.386138	0.386138	0.386138	0.386138	0.386138	0.386138	0.386138	0.386138	0.253923	0.386138	0.386138	0.386138	0.386138	0.386138	0.386138	0.386138	0.386138	0.386138	0.732003	0.386138	0.386138	0.386138	0.386138	0.386138	0.161818	0.386138	0.386138	0.386138	0.386138	0.386138	0.386138	0.732003	0.386138	0.386138	0.386138	0.253923	0.386138	0.386138	0.386138	0.386138
0.386138	0.386138	0.386138	0.386138	0.386138	0.985181	0.386138	0.386138	0.386138	0.386138	0.386138	0.386138	0.386138	0.386138	0.386138	0.386138	0.386138	0.386138	0.253923	0.386138	0.386138	0.386138	0.386138	0.386138	0.386138	0.386138	0.386138	0.386138	0.732003	0.386138	0.386138	0.386138	0.386138	0.386138	0.161818	0.386138	0.386138	0.386138	0.386138	0.386138	0.386138	0.732003	0.386138	0.386138	0.386138	0.253923	0.386138	0.386138	0.386138	0.386138
0.386138	0.386138	0.386138	0.386138	0.386138	0.985181	0.386138	0.386138	0.386138	0.386138	0.386138	0.386138	0.386138	0.386138	0.386138	0.386138	0.386138	0.386138	0.253923	0.386138	0.386138	0.386138	0.386138	0.386138	0.386138	0.386138	0.386138	0.386138	0.732003	0.386138	0.386138	0.386138	0.386138	0.386138	0.161818	0.386138	0.386138	0.386138	0.386138	0.386138	0.386138	0.732003	0.386138	0.386138	0.386138	0.253923	0.386138	0.386138	0.386138	0.386138
0.386138	0.386138	0.386138	0.386138	0.386138	0.985181	0.386138	0.386138	0.386138	0.386138	0.386138	0.386138	0.386138	0.386138	0.386138	0.386138	0.386138	0.386138	0.253923	0.386138	0.386138	0.386138	0.386138	0.386138	0.386138	0.386138	0.386138	0.386138	0.732003	0.386138	0.386138	0.386138	0.386138	0.386138	0.161818	0.386138	0.386138	0.386138	0.386138	0.386138	0.386138	0.732003	0.386138	0.386138	0.386138	0.253923	0.386138	0.386138	0.386138	0.386138
0.386138	0.386138	0.386138	0.386138	0.386138	0.985181	0.386138	0.386138	0.386138	0.386138	0.386138	0.386138	0.386138	0.386138	0.386138	0.386138	0.386138	0.386138	0.253923	0.386138	0.386138	0.386138	0.386138	0.386138	0.386138	0.386138	0.386138	0.386138	0.732003	0.386138	0.386138	0.386138	0.386138	0.386138	0.161818	0.386138	0.386138	0.386138	0.386138	0.386138	0.386138	0.732003	0.386138	0.386138	0.386138	0.253923	0.386138	0.386138	0.386138	0.386138
0.386138	0.386138	0.386138	0.386138	0.386138	0.985181	0.386138	0.386138	0.386138	0.386138	0.386138	0.386138	0.386138	0.386138	0.386138	0.386138	0.386138	0.386138	0.253923	0.386138	0.386138	0.386138	0.386138	0.386138	0.386138	0.386138	0.386138	0.386138	0.732003	0.386138	0.386138	0.386138	0.386138	0.386138	0.161818	0.386138	0.386138	0.386138	0.386138	0.386138	0.386138	0.732003	0.386138	0.386138	0.386138	0.253923	0.386138	0.386138	0.386138	0.386138
0.386138	0.386138	0.386138	0.386138	0.386138	0.985181	0.386138	0.386138	0.386138	0.386138	0.386138	0.386138	0.386138	0.386138	0.386138	0.386138	0.386138	0.386138	0.253923	0.386138	0.386138	0.386138	0.386138	0.386138	0.386138	0.386138	0.386138	0.386138	0.732003	0.386138	0.386138	0.386138	0.386138	0.386138	0.161818	0.386138	0.386138	0.386138	0.386138	0.386138	0.386138	0.732003	0.386138	0.386138	0.386138	0.253923	0.386138	0.386138	0.386138	0.386138
0.386138	0.386138	0.386138	0.386138	0.386138	0.985181	0.386138	0.386138	0.386138	0.386138	0.386138	0.386138	0.386138	0.386138	0.386138	0.386138	0.386138	0.386138	0.253923	0.386138	0.386138	0.386138	0.386138	0.386138	0.386138	0.386138	0.386138	0.386138	0.732003	0.386138	0.386138	0.386138	0.386138	0.386138	0.161818	0.386138	0.386138	0.386138	0.386138	0.386138	0.386138	0.732003	0.386138	0.386138	0.386138	0.253923	0.386138	0.386138	0.386138	0.386138
0.386138	0.386138	0.386138	0.386138	0.386138	0.985181	0.386138	0.386138	0.386138	0.386138	0.386138	0.386138	0.386138	0.386138	0.386138	0.386138	0.386138	0.386138	0.253923	0.386138	0.386138	0.386138	0.386138	0.386138	0.386138	0.386138	0.386138	0.386138	0.732003	0.386138	0.386138	0.386138	0.386138	0.386138	0.161818	0.386138	0.386138	0.386138	0.386138	0.386138	0.386138	0.732003	0.386138	0.386138	0.386138	0.253923	0.386138	0.386138	0.386138	0.386138
0.386138	0.386138	0.386138	0.386138	0.386138	0.985181	0.386138	0.386138	0.386138	0.386138	0.386138	0.386138	0.386138	0.386138	0.386138	0.386138	0.386138	0.386138	0.253923	0.386138	0.386138	0.386138	0.386138	0.386138	0.386138	0.386138	0.386138	0.386138	0.732003	0.386138	0.386138	0.386138	0.386138	0.386138	0.161818	0.386138	0.386138	0.386138	0.386138	0.386138	0.386138	0.732003	0.386138	0.386138	0.386138	0.253923	0.386138	0.386138	0.386138	0.386138
0.386138	0.386138	0.386138	0.386138	0.386138	0.985181	0.386138	0.386138	0.386138	0.386138	0.386138	0.386138	0.386138	0.386138	0.386138	0.386138	0.386138	0.386138	0.253923	0.386138	0.386138	0.386138	0.386138	0.386138	0.386138	0.386138	0.386138	0.386138	0.732003	0.386138	0.386138	0.386138	0.386138	0.386138	0.161818	0.386138	0.386138	0.386138	0.386138	0.386138	0.386138	0.732003	0.386138	0.386138	0.386138	0.253923	0.386138	0.386138	0.386138	0.386138
0.386138	0.386138	0.386138	0.386138	0.386138	0.985181	0.386138	0.386138	0.386138	0.386138	0.386138	0.386138	0.386138	0.386138	0.386138	0.386138	0.386138	0.386138	0.253923	0.386138	0.386138	0.386138	0.386138	0.386138	0.386138	0.386138	0.386138	0.386138	0.732003	0.386138	0.386138	0.386138	0.386138	0.386138	0.161818	0.386138	0.386138	0.386138	0.386138	0.386138	0.386138	0.732003	0.386138	0.386138	0.386138	0.253923	0.386138	0.386138	0.386138	0.386138
0.386138	0.386138	0.386138	0.386138	0.386138	0.985181	0.386138	0.386138	0.386138	0.386138	0.386138	0.386138	0.386138	0.386138	0.386138	0.386138	0.386138	0.386138	0.253923	0.386138	0.386138	0.386138	0.386138	0.386138	0.386138	0.386138	0.386138	0.386138	0.732003	0.386138	0.386138	0.386138	0.386138	0.386138	0.161818	0.386138	0.386138	0.386138	0.386138	0.386138	0.386138	0.732003	0.386138	0.386138	0.386138	0.253923	0.386138	0.386138	0.386138	0.386138
0.386138	0.386138	0.386138	0.386138	0.386138	0.985181	0.386138	0.386138	0.386138	0.386138	0.386138	0.386138	0.386138	0.386138	0.386138	0.386138	0.386138	0.386138	0.253923	0.386138	0.386138	0.386138	0.386138	0.386138	0.386138	0.386138	0.386138	0.386138	0.732003	0.386138	0.386138	0.386138	0.386138	0.386138	0.161818	0.386138	0.386138	0.386138	0.386138	0.386138	0.386138	0.732003	0.386138	0.386138	0.386138	0.253923	0.386138	0.386138	0.386138	0.386138
0.386138	0.386138	0.386138	0.386138	0.386138	0.985181	0.386138	0.386138	0.386138	0.386138	0.386138	0.386138	0.386138	0.386138	0.386138	0.386138	0.386138	0.386138	0.253923	0.386138	0.386138	0.386138	0.386138	0.386138	0.386138	0.386138	0.386138	0.386138	0.732003	0.386138	0.386138	0.386138	0.386138	0.386138	0.161818	0.386138	0.386138	0.386138	0.386138	0.386138	0.386138	0.732003	0.386138	0.386138	0.386138	0.253923	0.386138	0.386138	0.386138	0.386138
0.386138	0.386138	0.386138	0.386138	0.386138	0.985181	0.386138	0.386138	0.386138	0.386138	0.386138	0.386138	0.386138	0.386138	0.386138	0.386138	0.386138	0.386138	0.253923	0.386138	0.386138	0.386138	0.386138	0.386138	0.386138	0.386138	0.386138	0.386138	0.732003	0.386138	0.386138	0.386138	0.386138	0.386138	0.161818	0.386138	0.386138	0.386138	0.386138	0.386138	0.386138	0.732003	0.386138	0.386138	0.386138	0.253923	0.386138	0.386138	0.386138	0.386138
0.386138	0.386138	0.386138	0.386138	0.386138	0.985181	0.386138	0.386138	0.386138	0.386138	0.386138	0.386138	0.386138	0.386138	0.386138	0.386138	0.386138	0.386138	0.253923	0.386138	0.386138	0.386138	0.386138	0.386138	0.386138	0.386138	0.386138	0.386138	0.732003	0.386138	0.386138	0.386138	0.386138	0.386138	0.161818	0.386138	0.386138	0.386138	0.386138	0.386138	0.386138	0.732003	0.386138	0.386138	0.386138	0.253923	0.386138	0.386138	0.386138	0.386138
0.386138	0.386138	0.386138	0.386138	0.386138	0.985181	0.386138	0.386138	0.386138	0.386138	0.386138	0.386138	0.386138	0.386138	0.386138	0.386138	0.386138	0.386138	0.253923	0.386138	0.386138	0.386138	0.386138	0.386138	0.386138	0.386138	0.386138	0.386138	0.732003	0.386138	0.386138	0.386138	0.386138	0.386138	0.161818	0.386138	0.386138	0.386138	0.386138	0.386138	0.386138	0.732003	0.386138	0.386138	0.386138	0.253923	0.386138	0.386138	0.386138	0.386138
0.386138	0.386138	0.386138	0.386138	0.386138	0.985181	0.386138	0.386138	0.386138	0.386138	0.386138	0.386138	0.386138	0.386138	0.386138	0.386138	0.386138	0.386138	0.253923	0.386138	0.386138	0.386138	0.386138	0.386138	0.386138	0.386138	0.386138	0.386138	0.732003	0.386138	0.386138	0.386138	0.386138	0.386138	0.161818	0.386138	0.386138	0.386138	0.386138	0.386138	0.386138	0.732003	0.386138	0.386138	0.386138	0.253923	0.386138	0.386138	0.386138	0.386138
0.386138	0.386138	0.386138	0.386138	0.386138	0.985181	0.386138	0.386138	0.386138	0.386138	0.386138	0.386138	0.386138	0.386138	0.386138	0.386138	0.386138	0.386138	0.253923	0.386138	0.386138	0.386138	0.386138	0.386138	0.386138	0.386138	0.386138	0.386138	0.732003	0.386138	0.386138	0.386138	0.386138	0.386138	0.161818	0.386138	0.386138	0.386138	0.386138	0.386138	0.386138	0.732003	0.386138	0.386138	0.386138	0.253923	0.386138	0.386138	0.386138	0.386138
0.386138	0.386138	0.386138	0.386138	0.386138	0.985181	0.386138	0.386138	0.386138	0.386138	0.386138	0.386138	0.386138	0.386138	0.386138	0.386138	0.386138	0.386138	0.253923	0.386138	0.386138	0.386138	0.386138	0.386138	0.386138	0.386138	0.386138	0.386138	0.732003	0.386138	0.386138	0.386138	0.386138	0.386138	0.161818	0.386138	0.386138	0.386138	0.386138	0.386138	0.386138	0.732003	0.386138	0.386138	0.386138	0.253923	0.386138	0.386138	0.386138	0.386138
0.386138	0.386138	0.386138	0.386138	0.386138	0.985181	0.386138	0.386138	0.386138	0.386138	0.386138	0.386138	0.386138	0.386138	0.386138	0.386138	0.386138	0.386138	0.253923	0.386138	0.386138	0.386138	0.386138	0.386138	0.386138	0.386138	0.386138	0.386138	0.732003	0.386138	0.386138	0.386138	0.386138	0.386138	0.161818	0.386138	0.386138	0.386138	0.386138	0.386138	0.386138	0.732003	0.386138	0.386138	0.386138	0.253923	0.386138	0.386138	0.386138	0.386138
0.386138	0.386138	0.386138	0.386138	0.386138	0.985181	0.386138	0.386138	0.386138	0.386138	0.386138	0.386138	0.386138	0.386138	0.386138	0.386138	0.386138	0.386138	0.253923	0.386138	0.386138	0.386138	0.386138	0.386138	0.386138	0.386138	0.386138	0.386138	0.732003	0.386138	0.386138	0.386138	0.386138	0.386138	0.161818	0.386138	0.386138	0.386138	0.386138	0.386138	0.386138	0.732003	0.386138	0.386138	0.386138	0.253923	0.386138	0.386138	0.386138	0.386138
0.386138	0.386138	0.386138	0.386138	0.386138	0.985181	0.386138	0.386138	0.386138	0.386138	0.386138	0.386138	0.386138	0.386138	0.386138	0.386138	0.386138	0.386138	0.253923	0.386138	0.386138	0.386138	0.386138	0.386138	0.386138	0.386138	0.386138	0.386138	0.732003	0.386138	0.386138	0.386138	0.386138	0.386138	0.161818	0.386138	0.386138	0.386138	0.386138	0.386138	0.386138	0.732003	0.386138	0.386138	0.386138	0.253923	0.386138	0.386138	0.386138	0.386138
0.386138	0.386138	0.386138	0.386138	0.386138	0.985181	0.386138	0.386138	0.386138	0.386138	0.386138	0.386138	0.386138	0.386138	0.386138	0.386138	0.386138	0.386138	0.253923	0.386138	0.386138	0.386138	0.386138	0.386138	0.386138	0.386138	0.386138	0.386138	0.732003	0.386138	0.386138	0.386138	0.386138	0.386138	0.161818	0.386138	0.386138	0.386138	0.386138	0.386138	0.386138	0.732003	0.386138	0.386138	0.386138	0.253923	0.386138	0.386138	0.386138	0.386138
0.386138	0.386138	0.386138	0.386138	0.386138	0.985181	0.386138	0.386138	0.386138	0.386138	0.386138	0.386138	0.386138	0.386138	0.386138	0.386138	0.386138	0.386138	0.253923	0.386138	0.386138	0.386138	0.386138	0.386138	0.386138	0.386138	0.386138	0.386138	0.732003	0.386138	0.386138	0.386138	0.386138	0.386138	0.161818	0.386138	0.386138	0.386138	0.386138	0.386138	0.386138	0.732003	0.386138	0.386138	0.386138	0.253923	0.386138	0.386138	0.386138	0.386138
0.386138	0.386138	0.386138	0.386138	0.386138	0.985181	0.386138	0.386138	0.386138	0.386138	0.386138	0.386138	0.386138	0.386138	0.386138	0.386138	0.386138	0.386138	0.253923	0.386138	0.386138	0.386138	0.386138	0.386138	0.386138	0.386138	0.386138	0.386138	0.732003	0.386138	0.386138	0.386138	0.386138	0.386138	0.161818	0.386138	0.386138	0.386138	0.386138	0.386138	0.386138	0.732003	0.386138	0.386138	0.386138	0.253923	0.386138	0.386138	0.386138	0.386138
0.386138	0.386138	0.386138	0.386138	0.386138	0.985181	0.386138	0.386138	0.386138	0.386138	0.386138	0.386138	0.386138	0.386138	0.386138	0.386138	0.386138	0.386138	0.253923	0.386138	0.386138	0.386138	0.386138	0.386138	0.386138	0.386138	0.386138	0.386138	0.732003	0.386138	0.386138	0.386138	0.386138	0.386138	0.161818	0.386138	0.386138	0.386138	0.386138	0.386138	0.386138	0.732003	0.386138	0.386138	0.386138	0.253923	0.386138	0.386138	0.386138	0.386138
0.386138	0.386138	0.386138	0.386138	0.386138	0.985181	0.386138	0.386138	0.386138	0.386138	0.386138	0.386138	0.386138	0.386138	0.386138	0.386138	0.386138	0.386138	0.253923	0.386138	0.386138	0.386138	0.386138	0.386138	0.386138	0.386138	0.386138	0.386138	0.732003	0.386138	0.386138	0.386138	0.386138	0.386138	0.161818	0.386138	0.386138	0.386138	0.386138	0.386138	0.386138	0.732003	0.386138	0.386138	0.386138	0.253923	0.386138	0.386138	0.386138	0.386138
0.386138	0.386138	0.386138	0.386138	0.386138	0.985181	0.386138	0.386138	0.386138	0.386138	0.386138	0.386138	0.386138	0.386138	0.386138	0.386138	0.386138	0.386138	0.253923	0.386138	0.386138	0.386138	0.386138	0.386138	0.386138	0.386138	0.386138	0.386138	0.732003	0.386138	0.386138	0.386138	0.386138	0.386138	0.161818	0.386138	0.386138	0.386138	0.386138	0.386138	0.386138	0.732003	0.386138	0.386138	0.386138	0.253923	0.386138	0.386138	0.386138	0.386138
0.386138	0.386138	0.386138	0.386138	0.386138	0.985181	0.386138	0.386138	0.386138	0.386138	0.386138	0.386138	0.386138	0.386138	0.386138	0.386138	0.386138	0.386138	0.253923	0.386138	0.386138	0.386138	0.386138	0.386138	0.386138	0.386138	0.386138	0.386138	0.732003	0.386138	0.386138	0.386138	0.386138	0.386138	0.161818	0.386138	0.386138	0.386138	0.386138	0.386138	0.386138	0.732003	0.386138	0.386138	0.386138	0.253923	0.386138	0.386138	0.386138	0.386138
0.386138	0.386138	0.386138	0.386138	0.386138	0.985181	0.386138	0.386138	0.386138	0.386138	0.386138	0.386138	0.386138	0.386138	0.386138	0.386138	0.386138	0.386138	0.253923	0.386138	0.386138	0.386138	0.386138	0.386138	0.386138	0.386138	0.386138	0.386138	0.732003	0.386138	0.386138	0.386138	0.386138	0.386138	0.161818	0.386138	0.386138	0.386138	0.386138	0.386138	0.386138	0.732003	0.386138	0.386138	0.386138	0.253923	0.386138	0.386138	0.386138	0.386138
0.386138	0.386138	0.386138	0.386138	0.386138	0.985181	0.386138	0.386138	0.386138	0.386138	0.386138	0.386138	0.386138	0.386138	0.386138	0.386138	0.386138	0.386138	0.253923	0.386138	0.386138	0.386138	0.386138	0.386138	0.386138	0.386138	0.386138	0.386138	0.732003	0.386138	0.386138	0.386138	0.386138	0.386138	0.161818	0.386138	0.386138	0.386138	0.386138	0.386138	0.386138	0.732003	0.386138	0.386138	0.386138	0.253923	0.386138	0.386138	0.386138	0.386138
0.386138	0.386138	0.386138	0.386138	0.386138	0.985181	0.386138	0.386138	0.386138	0.386138	0.386138	0.386138	0.386138	0.386138	0.386138	0.386138	0.386138	0.386138	0.253923	0.386138	0.386138	0.386138	0.386138	0.386138	0.386138	0.386138	0.386138	0.386138	0.732003	0.386138	0.386138	0.386138	0.386138	0.386138	0.161818	0.386138	0.386138	0.386138	0.386138	0.386138	0.386138	0.732003	0.386138	0.386138	0.386138	0.253923	0.386138	0.386138	0.386138	0.386138
0.386138	0.386138	0.386138	0.386138	0.386138	0.985181	0.386138	0.386138	0.386138	0.386138	0.386138	0.386138	0.386138	0.386138	0.386138	0.386138	0.386138	0.386138	0.253923	0.386138	0.386138	0.386138	0.386138	0.386138	0.386138	0.386138	0.386138	0.386138	0.732003	0.386138	0.386138	0.386138	0.386138	0.386138	0.161818	0.386138	0.386138	0.386138	0.386138	0.386138	0.386138	0.732003	0.386138	0.386138	0.386138	0.253923	0.386138	0.386138	0.386138	0.386138
0.386138	0.386138	0.386138	0.386138	0.386138	0.985181	0.386138	0.386138	0.386138	0.386138	0.386138	0.386138	0.386138	0.386138	0.386138	0.386138	0.386138	0.386138	0.253923	0.386138	0.386138	0.386138	0.386138	0.386138	0.386138	0.386138	0.386138	0.386138	0.732003	0.386138	0.386138	0.386138	0.386138	0.386138	0.161818	0.386138	0.386138	0.386138	0.386138	0.386138	0.386138	0.732003	0.386138	0.386138	0.386138	0.253923	0.386138	0.386138	0.386138	0.386138
[truncated: 137 more rows]
[truncated: 150 more columns]

## Sheet: 001bot-bounded confidence III 
0.236156	0.625089	0.435762	0.53195	0.168668	0.015171	0.746001	0.065852	0.431399	0.406899	0.355404	0.754548	0.637656	0.272061	0.672796	0.597228	0.694721	0.337247	0.090982	0.562184	0.253527	0.081928	0.826925	0.736034	0.306453	0.696468	0.773114	0.649058	0.101194	0.397705	0.84673	0.690311	0.45527	0.876647	0.016174	0.286066	0.095797	0.270439	0.082119	0.308856	0.714346	0.041287	0.781457	0.355919	0.197832	0.083494	0.686725	0.810717	0.119229	0.302755
[truncated: 1,024 more rows]
[truncated: 150 more columns]

[truncated: 11 more sheets: 0005op-opinion at condition II, 0005bot-bounded confidence II, 09op-opinion at condition IV, 09bot-bounded confidence IV, 0op-opinion at condition I, 0bot-bounded confidence I, wight1-200, N186-S186, N7,7,1-S,7,4,1, opinions-atBeginning time, bounded confidence-atbeginning]
